# Supplementary material for: HapX, an Indispensable bZIP Transcription Factor for Iron Acquisition, Regulates Infection Initiation by Orchestrating Conidial Oleic Acid Homeostasis and Cytomembrane Functionality in Mycopathogen Beauveria bassiana
Source: mSystems. 2020 Oct 13;5(5):e00695-20. doi: 10.1128/mSystems.00695-20 (PMC7567583; doi:10.1128/mSystems.00695-20)
Supplement: DATA SET S1 [file mSystems.00695-20-sd001.xlsx]

## Sheet: DEGs
	Data set S1 The differentially expressed genes (DEGs) in comparision of wild type/∆BbHapX during conidiaton process
		GeneID	Wild type Mean FPKM	BbHapX Mean FPKM	log2(∆BbHapX/WT)	q-value	Gene description
	Down-regulated DEGs	BBA_08676	171.402	0.001	-17.387	2.81e-25	hypothetical protein
		BBA_05166	72.4872	0.001	-16.1454	1.32e-15	hypothetical protein
		BBA_07091	46.1562	0.001	-15.4942	6.96e-12	conidiation-specific protein 10
		BBA_02137	18.4219	0.001	-14.1691	2.62e-06	putative peptidylarginine deiminase
		BBA_05680	11.4671	0.001	-13.4852	0.000158259	hypothetical protein
		BBA_09780	10.5907	0.001	-13.3705	0.000316143	hypothetical protein
		BBA_03290	9.57442	0.001	-13.225	0.000660381	hypothetical protein
		BBA_09590	7.65973	0.001	-12.9031	0.00250399	major facilitator superfamily transporter
		BBA_06447	5.5758	0.001	-12.445	0.0137413	hypothetical protein
		BBA_09211	4.61017	0.001	-12.1706	0.0325343	exo-beta-1,3-glucanase, putative
		BBA_08677	2169.16	1.37729	-10.6211	1.01e-54	hypothetical protein
		BBA_09596	223.836	0.278487	-9.65062	1.94e-28	succinate dehydrogenase cytochrome b subunit
		BBA_02551	9732.93	21.5243	-8.82077	7.79e-31	hypothetical protein
		BBA_00932	3573.38	8.79979	-8.66561	7.77e-43	hypothetical protein
		BBA_03246	387.478	1.0988	-8.46205	3.27e-36	cell wall protein
		BBA_09597	862.098	2.97115	-8.18069	5.23e-46	oxidoreductase, short chain dehydrogenase/reductase family protein
		BBA_02942	250.624	0.980063	-7.99844	3.43e-28	LysM domain containing protein
		BBA_05679	1873.57	7.36059	-7.99175	1.62e-45	HHE domain-containing protein
		BBA_02627	909.896	4.11096	-7.79008	1.49e-44	hypothetical protein
		BBA_00039	284.526	1.34633	-7.72338	1.1e-29	hypothetical protein
		BBA_08405	2543.06	12.4851	-7.67021	2.15e-41	hypothetical protein
		BBA_09598	107.001	0.585386	-7.51401	1.99e-17	oxidoreductase, short-chain dehydrogenase/reductase family
		BBA_08793	943.316	6.19988	-7.24936	8.15e-42	hypothetical protein
		BBA_03935	12835.9	124.046	-6.69317	2.74e-19	hypothetical protein
		BBA_09174	594.089	6.45759	-6.52354	1.3e-34	cell surface protein
		BBA_09280	192.364	2.15338	-6.4811	3.1e-21	hypothetical protein
		BBA_03720	27.3539	0.306899	-6.47784	1.91e-07	hypothetical protein
		BBA_03278	318.928	3.58494	-6.47514	1.22e-27	NAD dependent epimerase/dehydratase
		BBA_03398	1608.65	18.8784	-6.41297	1.53e-36	pyridoxal-dependent decarboxylase domain protein
		BBA_07148	8293.95	104.093	-6.31611	9.41e-21	hypothetical protein
		BBA_03411	91.8659	1.19918	-6.25941	2.71e-14	hypothetical protein
		BBA_03816	1622.89	22.1671	-6.194	4.96e-35	lectin-like protein
		BBA_03988	2293.76	33.9404	-6.07857	2.84e-32	hypothetical protein
		BBA_05551	6860.16	118.715	-5.85267	1.89e-20	Beta-lactamase-type transpeptidase fold
		BBA_04618	1061.17	18.5202	-5.84042	9.08e-34	glucose-methanol-choline (gmc) oxidoreductase
		BBA_09040	555.843	10.5818	-5.71502	5.65e-30	hypothetical protein
		BBA_00964	58.1185	1.17077	-5.63347	2.39e-10	LCCL domain-containing protein
		BBA_00966	138.523	2.824	-5.61625	4.99e-16	enoyl reductase
		BBA_02148	222.171	5.08285	-5.44989	2.93e-19	hypothetical protein
		BBA_02926	356.415	8.25797	-5.43163	5.78e-24	cupin domain protein
		BBA_09173	394.481	9.67627	-5.34936	2.51e-24	hypothetical protein
		BBA_02140	66257.2	1642.7	-5.33394	6.48e-07	conserved domain protein
		BBA_00750	10.6072	0.278487	-5.25129	0.00136406	hypothetical protein
		BBA_02614	21.0859	0.585386	-5.17074	1.87e-05	hypothetical protein
		BBA_03989	184.503	5.163	-5.15929	7.01e-17	hypothetical protein
		BBA_05478	605.488	18.6845	-5.01819	8.62e-26	cellulase, putative
		BBA_08532	125.848	4.17287	-4.9145	1.7e-13	hypothetical protein
		BBA_09080	18571.8	641.007	-4.85663	2.39e-10	hypothetical protein
		BBA_03667	3739.47	129.235	-4.85476	6.38e-20	methyltransferase domain-containing protein
		BBA_03815	46.983	1.62482	-4.85379	2.39e-08	formate/nitrate family transporter
		BBA_09776	101.006	3.57423	-4.82066	1.09e-11	hypothetical protein
		BBA_02700	20.6621	0.732532	-4.81795	2.18e-05	hypothetical protein
		BBA_06992	10591.1	378.002	-4.80831	5.67e-13	short chain dehydrogenase
		BBA_07648	401.18	14.6745	-4.77286	1.82e-21	hypothetical protein
		BBA_03412	18279.1	689.299	-4.72892	4.02e-10	putative cell wall glycoprotein
		BBA_00931	2769.05	107.035	-4.69324	8.15e-21	7alpha-cephem-methoxylase P8 chain related protein , putative
		BBA_09687	163.458	6.4734	-4.65826	2.41e-14	hypothetical protein
		BBA_03182	7.70409	0.306899	-4.64979	0.0113521	hypothetical protein
		BBA_06187	1211.33	48.4678	-4.64342	1.57e-24	hypothetical protein
		BBA_08215	42.851	1.78457	-4.58568	2.37e-07	hypothetical protein
		BBA_07809	14758.2	620.609	-4.57168	1.71e-10	protease S8 tripeptidyl peptidase I (cln2)
		BBA_10177	174.052	7.60812	-4.51583	2.75e-14	phosphatidylserine decarboxylase
		BBA_09589	6.34033	0.278487	-4.50887	0.0297447	autophagy-related protein 22
		BBA_06382	1336.21	59.0447	-4.5002	1.36e-22	hypothetical protein
		BBA_02608	914.93	40.6582	-4.49204	2.32e-23	biotrophy-associated secreted protein 2
		BBA_05738	1567.62	72.6198	-4.43207	3.53e-22	conserved hypothetical protein
		BBA_09065	4396.49	205.51	-4.41907	5.85e-16	ribose-phosphate pyrophosphokinase, putative
		BBA_04252	977.978	48.0877	-4.34606	3.53e-22	F1F0-ATP synthase regulatory factor Stf2
		BBA_06483	361.056	17.8187	-4.34076	1.26e-18	protein Pfam: Lactamase_B
		BBA_02420	7.38229	0.366266	-4.33311	0.0142121	hypothetical protein
		BBA_08794	9754.1	487.451	-4.32268	2.26e-11	hypothetical protein
		BBA_09726	5007.64	252.419	-4.31024	6.7e-15	2-dehydropantoate 2-reductase, putative
		BBA_02701	12.6999	0.644753	-4.29993	0.00150281	Asp-hemolysin
		BBA_03330	3052.08	156.053	-4.28969	1.11e-17	mannose-6-phosphate isomerase
		BBA_03082	806.453	42.9032	-4.23243	3.1e-21	beta (1-3) glucanosyltransferase
		BBA_06802	6.77033	0.366266	-4.20826	0.0232125	tat pathway signal sequence
		BBA_07633	69.4353	3.83756	-4.17741	1.44e-08	hypothetical protein
		BBA_07090	329.174	18.884	-4.12362	7.51e-17	hypothetical protein
		BBA_10099	75.1103	4.34843	-4.11044	6.58e-09	hypothetical protein
		BBA_09599	480.151	28.4252	-4.07824	2.02e-18	alcohol dehydrogenase GroES-like domain-containing protein
		BBA_05755	2005.07	118.906	-4.07577	1.87e-18	hypothetical protein
		BBA_08480	4323.85	256.745	-4.07391	3.46e-14	hypothetical protein
		BBA_00967	313.501	18.6226	-4.07335	9.16e-16	polyketide synthase
		BBA_02945	321.38	19.6929	-4.02853	1.22e-15	LysM domain-containing protein
		BBA_08897	158.079	9.82596	-4.0079	1.01e-11	longiborneol synthase
		BBA_03668	98.2739	6.12294	-4.00451	8.29e-10	hypothetical protein
		BBA_05882	2170.48	137.59	-3.97956	2.99e-17	hypothetical protein
		BBA_01278	11906.2	760.188	-3.96922	6.17e-09	pyridoxamine 5'-phosphate oxidase
		BBA_02766	846.35	55.0358	-3.94281	2.93e-19	BTB domain transcription factor
		BBA_03936	1034.31	67.9132	-3.92883	3.1e-19	DUF1264 domain-containing protein
		BBA_00673	38.7395	2.54806	-3.92634	5.36e-06	Beta-lactamase-type transpeptidase fold
		BBA_02631	6843.1	466.599	-3.87439	6.11e-11	hypothetical protein
		BBA_02920	1262.99	86.7698	-3.8635	2.11e-18	lipase/thioesterase family protein
		BBA_03232	8.43058	0.585386	-3.84817	0.0192482	OPT oligopeptide transporter
		BBA_05678	3852.35	273.011	-3.81871	3.12e-13	nitrogen assimilation transcription factor nirA
		BBA_07211	53181.2	3770.07	-3.81826	0.000112494	hypothetical protein
		BBA_05366	171.582	12.2711	-3.80557	2.28e-11	hypothetical protein
		BBA_02757	1559.3	111.76	-3.80242	2.47e-17	aldo-keto reductase yakc
		BBA_08974	1776.62	127.43	-3.80136	1.02e-16	antifungal protein
		BBA_02630	5250.53	382.957	-3.77721	5.37e-12	BSLS-like protein
		BBA_07146	1820.59	133.751	-3.76679	4.2e-16	LysM domain-containing protein
		BBA_06637	5072.34	378.839	-3.74299	1.29e-11	hypothetical protein
		BBA_07886	993.844	76.2592	-3.70404	1.75e-17	hsp20-like protein
		BBA_05900	23.4853	1.81553	-3.6933	0.00026719	enoyl-CoA hydratase/isomerase family protein
		BBA_02822	17.1954	1.34633	-3.67492	0.000895198	Cytochrome P450 CYP504E5
		BBA_05260	37.2614	2.94528	-3.66121	1.64e-05	CMGC/SRPK protein kinase
		BBA_07526	555.744	44.6663	-3.63716	5.85e-16	protein rds1
		BBA_08951	303.312	24.5238	-3.62854	1.7e-13	hypothetical protein
		BBA_08173	2914.92	236.051	-3.62628	1.7e-13	hypothetical protein
		BBA_04910	201.363	16.3277	-3.62441	2.17e-11	hypothetical protein
		BBA_02233	234.299	19.4871	-3.58776	6.37e-12	Glycoside hydrolase, catalytic core
		BBA_03419	23999.2	2002.03	-3.58345	1.09e-05	hypothetical protein
		BBA_02569	3960.87	333.962	-3.56806	8.13e-12	hypothetical protein
		BBA_03817	22.395	1.9033	-3.5566	0.000460606	hypothetical protein
		BBA_03023	11422.4	976.201	-3.54854	1.73e-07	CND01770-like protein
		BBA_06186	24125.8	2077.54	-3.53763	1.34e-05	Catalase-like domain, haem-dependent
		BBA_03436	40393	3508.1	-3.52535	0.000140759	hypothetical protein
		BBA_06991	3687.5	321.89	-3.518	7.34e-12	alcohol dehydrogenase GroES-like domain-containing protein
		BBA_06700	29.9151	2.66679	-3.4877	9.35e-05	alkaline serine protease AorO
		BBA_03067	1828.85	166.043	-3.4613	3.35e-14	tannase subunit
		BBA_08602	10295.3	967.137	-3.41212	1.96e-07	LysM domain-containing protein
		BBA_00470	62.2996	5.89807	-3.40091	2.74e-06	ATP-grasp enzyme-like protein
		BBA_04627	2657.18	253.872	-3.38772	2.35e-12	ACC deaminase
		BBA_07101	785.676	75.9086	-3.3716	4.99e-15	hypothetical protein
		BBA_08831	13.0535	1.28696	-3.34239	0.00713391	mlr1849 protein
		BBA_06685	12879.3	1299.8	-3.3087	2.14e-06	hypothetical protein
		BBA_09593	462.504	46.91	-3.3015	6.15e-13	adenosine deaminase
		BBA_08504	13432.8	1364.26	-3.29958	3.63e-06	hypothetical protein
		BBA_00635	1068.42	108.93	-3.29401	1.44e-14	Secretory lipase family protein
		BBA_07323	2077.06	212.529	-3.28882	7.96e-13	6-phosphogluconate dehydrogenase
		BBA_04559	1737.15	178.155	-3.28552	6.06e-13	hypothetical protein
		BBA_04090	19794.5	2062.41	-3.2627	2.56e-05	short-chain dehydrogenase
		BBA_07851	386.345	40.3603	-3.25888	1.04e-12	hypothetical protein
		BBA_03814	6353.32	674.226	-3.23621	2.58e-08	chitinase-like protein
		BBA_08299	919.627	97.7354	-3.2341	1.38e-13	acetyltransferase, gnat family
		BBA_04792	504.469	53.7263	-3.23107	3.52e-13	hypothetical protein
		BBA_06579	25948.1	2778.21	-3.2234	0.000119504	hypothetical protein
		BBA_01712	221.199	23.7452	-3.21964	5.47e-10	hypothetical protein
		BBA_01032	1163	125.009	-3.21776	1.35e-13	nmrA-like family protein
		BBA_06917	527.162	56.7176	-3.21638	3.43e-13	glycosyl hydrolase
		BBA_06636	2283.27	246.011	-3.2143	3.45e-12	hypothetical protein
		BBA_08792	25.6898	2.79559	-3.19997	0.000727722	DUF300 domain protein, putative
		BBA_08689	35.946	3.91208	-3.19982	0.000195551	predicted GMC oxidoreductase
		BBA_09550	18.9004	2.07886	-3.18455	0.00167976	sterol 24-C-methyltransferase
		BBA_05808	77782.5	8649.31	-3.16879	0.00549206	cell wall protein
		BBA_07088	1645.4	186.863	-3.13838	2.1e-12	xylose isomerase-like TIM barrel
		BBA_00284	15.6857	1.78457	-3.1358	0.00682952	hypothetical protein
		BBA_04104	931.684	106.189	-3.13321	8.77e-14	DNA-binding protein
		BBA_09286	181.486	20.8524	-3.12157	5.48e-09	oxygenase-like protein
		BBA_00959	304.353	35.2395	-3.11048	1.29e-10	ferric-chelate reductase (Fre2)
		BBA_00614	8791.42	1023.48	-3.10261	1.06e-06	fasciclin domain-containing protein
		BBA_02097	100.14	11.8328	-3.08115	6.1e-07	gll2891-like protein
		BBA_04088	1500.13	179.863	-3.06011	4.75e-12	hypothetical protein
		BBA_06635	274.438	33.3016	-3.04282	2.82e-10	hypothetical protein
		BBA_03543	47.062	5.76928	-3.0281	8.15e-05	L-amino acid oxidase LaoA
		BBA_09784	57.0189	6.99942	-3.02613	3.18e-05	casein kinase I
		BBA_05113	675.091	82.9945	-3.02399	2.43e-12	hypothetical protein
		BBA_08790	2869.21	356.236	-3.00975	1.03e-09	zinc-binding dehydrogenase
		BBA_07745	3434.74	427.134	-3.00744	2.11e-09	Glycoside hydrolase, catalytic core
		BBA_08354	252.12	31.3913	-3.00567	2.84e-09	hypothetical protein
		BBA_00525	8906.04	1111.93	-3.00172	2.66e-06	GPI anchored cell wall protein
		BBA_05439	956.026	120.179	-2.99187	5.2e-12	Cytochrome P450 CYP539B1
		BBA_07639	21445.4	2738.82	-2.96904	0.00020218	hypothetical protein
		BBA_09727	24943.2	3190.67	-2.96671	0.000281891	beauvericin biosynthetic protein
		BBA_09540	2071.12	265.478	-2.96375	1.3e-10	hypothetical protein
		BBA_00675	432.599	55.9675	-2.95037	3.43e-11	hexose transporter
		BBA_03252	1428.71	185.076	-2.94852	1.98e-11	glutathione S-transferase I
		BBA_10267	23261.3	3021.67	-2.94452	0.000316143	amidohydrolase-like protein
		BBA_09042	5729.41	745.197	-2.94269	3.9e-07	hypothetical protein
		BBA_00201	19.1356	2.49123	-2.94133	0.00536106	hypothetical protein
		BBA_00792	6177.08	805.502	-2.93896	6.03e-07	beta-1, 3 exoglucanase precursor
		BBA_01906	587.067	76.7095	-2.93605	1.24e-11	mitochondrial carrier protein (Pet8)
		BBA_07638	11315.5	1495.05	-2.92004	1.9e-05	hypothetical protein
		BBA_02419	5385.02	720.344	-2.90219	1.97e-07	adhesin protein Mad1
		BBA_00605	74.1153	9.92635	-2.90044	2.28e-05	hypothetical protein
		BBA_05436	57031.6	7656.32	-2.89704	0.00605418	hypothetical protein
		BBA_00575	2262.19	306.467	-2.88392	8.18e-10	F-box domain protein
		BBA_08439	1336.61	182.3	-2.87419	4.04e-11	zinc-binding dehydrogenase
		BBA_05777	792.804	108.927	-2.8636	1.29e-11	hypothetical HRQ family protein 2
		BBA_08002	82.7699	11.5903	-2.83619	1.31e-05	L-PSP endoribonuclease family protein
		BBA_05233	282.926	40.0515	-2.82049	8.65e-09	hypothetical protein
		BBA_08491	15.6816	2.23861	-2.8084	0.0133112	GEgh16 protein
		BBA_07640	25402.8	3647.02	-2.8002	0.000879386	tyrosinase-like protein
		BBA_03649	24792.7	3661.8	-2.75929	0.0012081	glucose repressible gene protein
		BBA_03950	17.5278	2.59162	-2.75772	0.0128613	Beta-lactamase-type transpeptidase fold
		BBA_01460	4134.61	617.37	-2.74354	2.65e-07	hypothetical protein
		BBA_03883	23542.1	3523.35	-2.74022	0.00103596	phytase, putative
		BBA_02095	32029	4807.42	-2.73604	0.00244412	hypothetical protein
		BBA_08759	1379.46	207.725	-2.73136	7.5e-10	perilipin MPL1-like protein
		BBA_10309	22.4433	3.38352	-2.72969	0.00571261	reverse transcriptase
		BBA_04089	250.14	37.7332	-2.72883	4.05e-08	zinc-binding dehydrogenase
		BBA_06482	98.5178	14.9195	-2.72318	1.48e-05	alpha/beta hydrolase superfamily protein
		BBA_06616	33.4962	5.09102	-2.71797	0.00129461	short chain dehydrogenase
		BBA_00446	153.723	23.4244	-2.71425	1.97e-06	oxidoreductase-like protein
		BBA_00965	105.309	16.0827	-2.71105	1.16e-05	Cytochrome P450 CYP52T1
		BBA_06217	566.765	86.9123	-2.70512	2.65e-10	quinone oxidoreductase
		BBA_02613	17.9537	2.76463	-2.69912	0.0126731	multicopper oxidase
		BBA_05359	157.368	24.2669	-2.69708	7.22e-07	hypothetical protein
		BBA_07497	7974.92	1231.2	-2.6954	1.83e-05	hypothetical protein
		BBA_03244	51.8414	8.05145	-2.68678	0.000350681	HLH transcription factor
		BBA_07303	2100.73	327.565	-2.68104	9.29e-09	hypothetical protein
		BBA_08791	6858.63	1079.01	-2.66822	8.65e-06	alkaline serine protease AorO
		BBA_03477	11.8654	1.87489	-2.66189	0.0367744	Cytochrome P450 CYP682H1
		BBA_09785	5883.59	931.099	-2.65969	5.15e-06	3-hydroxybutyryl-CoA dehydratase
		BBA_02118	2127.81	337.578	-2.65608	3.56e-08	phosphatidylcholine-hydrolyzing phospholipase C
		BBA_07335	99.865	15.8447	-2.65598	3.42e-05	Cytochrome P450 CYP655C1
		BBA_01393	120.505	19.1727	-2.65197	7.77e-06	conserved hypothetical protein
		BBA_03201	1827.79	290.957	-2.65122	4.85e-09	aminotransferase class-V
		BBA_07675	351.476	57.0158	-2.62399	2.37e-08	hypothetical protein
		BBA_08795	1138.81	187.134	-2.60538	1.49e-09	sphingomyelin phosphodiesterase
		BBA_02413	81.2455	13.4419	-2.59556	7.59e-05	hypothetical protein
		BBA_08760	732.985	122.736	-2.57822	1.16e-09	OsmC-like protein
		BBA_08818	6136.99	1033.27	-2.57031	1.71e-05	alkaline D-peptidase
		BBA_06050	10876.4	1831.41	-2.57017	0.000171773	hypothetical protein
		BBA_05606	5983.95	1008.53	-2.56884	1.27e-05	short chain dehydrogenase
		BBA_06039	322.854	54.7002	-2.56127	6.51e-08	conserved hypothetical protein
		BBA_04700	75.7435	12.9436	-2.54888	0.000177519	hypothetical protein
		BBA_07305	17561.9	3016.38	-2.54156	0.0011079	calcium binding protein Caleosin
		BBA_07147	667.369	115.145	-2.53503	4.77e-09	hypothetical protein
		BBA_07756	358.624	62.0538	-2.53088	4.48e-08	prolyl oligopeptidase
		BBA_08729	12865	2230.52	-2.528	0.000460221	phosphatidylserine decarboxylase family protein
		BBA_03068	24.5423	4.33517	-2.50111	0.00962568	cholera enterotoxin subunit A2
		BBA_04935	3466.37	617.341	-2.48929	2.57e-06	hypothetical protein
		BBA_07934	491.678	88.6917	-2.47084	1.63e-08	secretory lipase
		BBA_02726	6835.17	1237.52	-2.46553	5.11e-05	hypothetical protein
		BBA_06971	1678.94	304.136	-2.46476	5.27e-08	methyltransferase-like protein
		BBA_09535	1158.1	209.891	-2.46404	1.06e-08	fatty acid desaturase
		BBA_00807	37437.3	6795.27	-2.46187	0.0120788	glucose repressible protein Grg1
		BBA_05365	104.846	19.2275	-2.44702	0.000150102	hypothetical protein
		BBA_09645	197.626	36.3693	-2.44198	2.8e-06	hypothetical protein
		BBA_08186	19728.7	3640.31	-2.43816	0.0025766	integral membrane protein
		BBA_00254	1633.25	305.696	-2.41758	1.25e-07	hypothetical protein
		BBA_08662	1261.92	236.741	-2.41424	2.88e-08	Cytochrome P450 CYP561D2P
		BBA_02568	2303.7	433.114	-2.41113	3.08e-07	short chain dehydrogenase
		BBA_03222	83.4377	15.7291	-2.40726	0.000254541	serine/threonine protein kinase
		BBA_06532	571.497	107.935	-2.40459	2.28e-08	DUF500 domain protein
		BBA_05352	1588.68	300.299	-2.40336	8.9e-08	NCE102 protein
		BBA_02422	116.235	22.2423	-2.38567	5.04e-05	hypothetical protein
		BBA_02927	118.419	22.8093	-2.37621	5.39e-05	alcohol dehydrogenase zinc-binding domain-containing protein
		BBA_09290	4565.69	885.083	-2.36695	1.04e-05	CFEM domain-containing protein
		BBA_02962	198.65	38.6458	-2.36185	7.65e-06	RADC homolog
		BBA_00283	120.124	23.3934	-2.36035	0.000102885	membrane transporter
		BBA_05899	13.2737	2.60742	-2.34787	0.0473096	carbohydrate esterase family 9
		BBA_04263	12461.9	2448.1	-2.34779	0.00134662	Bys1 family protein
		BBA_08646	202.927	40.0831	-2.33989	6.69e-06	hypothetical protein
		BBA_07212	1829.88	362.232	-2.33676	4.22e-07	phospholipase A2 protein family
		BBA_05308	77.1963	15.3319	-2.33199	0.000514672	acyltransferase-like protein
		BBA_08603	173.931	34.6119	-2.32917	2.34e-05	methionine transporter, putative
		BBA_07505	17.9792	3.60009	-2.32022	0.0365223	peptidase A4 family protein
		BBA_09775	327.652	66.0462	-2.31062	7.81e-07	dimethylaniline monooxygenase
		BBA_09048	824.941	166.359	-2.30999	6.32e-08	hypothetical protein
		BBA_08187	48359.5	9792.28	-2.30408	0.0314135	cell surface protein, putative
		BBA_05723	1074.83	218.653	-2.2974	8.22e-08	fructosamine-3-kinase
		BBA_07597	3345.95	683.353	-2.29171	1.45e-05	hypothetical protein
		BBA_02015	249.628	51.2446	-2.28431	3.7e-06	conserved hypothetical protein
		BBA_08495	1889.87	388.13	-2.28367	9.12e-07	glycosyltransferase family 20
		BBA_05710	349.587	71.7985	-2.28363	3.68e-07	hypothetical protein
		BBA_01064	28.0891	5.77182	-2.28291	0.0106332	hypothetical protein
		BBA_06558	796.728	164.52	-2.27583	8.54e-08	ABC transporter, putative
		BBA_09168	61.6725	12.7762	-2.27117	0.00127865	retinol dehydrogenase 12
		BBA_02341	48.2832	10.0116	-2.26985	0.00283018	glutathione-dependent formaldehyde-activating enzyme
		BBA_01537	8955.47	1869.8	-2.25988	0.000758969	hypothetical protein
		BBA_09171	65.4777	13.676	-2.25935	0.00130399	hypothetical protein
		BBA_03813	13144.4	2756.86	-2.25335	0.00227342	late sexual development protein
		BBA_08628	938.564	197.104	-2.2515	2.82e-07	Hsp70 family chaperone
		BBA_10185	335.839	70.6679	-2.24864	1.45e-06	hypothetical protein
		BBA_08787	2557.32	540.753	-2.24159	5.75e-06	ATP-binding cassette sub-family G member 5
		BBA_07295	456.71	96.7925	-2.23831	8.29e-07	Cytochrome P450 CYP578A2
		BBA_03748	746.974	158.446	-2.23707	2.55e-07	hypothetical protein
		BBA_00499	490.314	104.664	-2.22794	3.95e-07	C6 finger domain protein
		BBA_04293	24.7499	5.28682	-2.22695	0.0209157	peptidase M61 domain-containing protein
		BBA_08496	56.0802	12.0229	-2.2217	0.00248989	hypothetical protein
		BBA_09049	2658.91	572.6	-2.21523	6.31e-06	RING finger domain protein
		BBA_06081	2119.58	459.287	-2.20631	1.79e-06	allantoate permease
		BBA_08078	2095.77	454.404	-2.20543	3.99e-06	hypothetical protein
		BBA_08505	92.3723	20.0592	-2.2032	0.000612995	subtilase-like protein
		BBA_09668	2563.1	560.201	-2.19387	1.09e-05	hypothetical protein
		BBA_02602	5380.39	1180.5	-2.18832	0.000121022	cell wall protein
		BBA_08396	426.642	93.6205	-2.18813	1.17e-06	glycosyltransferase family 2
		BBA_06306	1434.67	314.882	-2.18784	1.17e-06	ATP synthase F0
		BBA_08934	1511.39	332.161	-2.18592	1.21e-06	proline dehydrogenase
		BBA_04926	401.714	88.402	-2.18402	1.81e-06	steroid monooxygenase
		BBA_02824	83.8336	18.4679	-2.18251	0.000934738	short chain dehydrogenase
		BBA_01820	570.815	126.702	-2.17158	4.96e-07	voltage-gated hydrogen channel 1
		BBA_00447	233.999	51.9973	-2.16999	1.99e-05	oxidoreductase, short chain dehydrogenase/reductase family
		BBA_01838	1383.72	307.876	-2.16813	1.41e-06	hypothetical protein
		BBA_09797	606.271	134.977	-2.16725	6.77e-07	C6 zinc finger domain protein
		BBA_06598	721.796	160.746	-2.1668	5.29e-07	histidine acid phosphatase
		BBA_07748	1295.22	289.983	-2.15916	6.41e-07	ABC transporter
		BBA_05648	57.7163	13.0882	-2.14071	0.00370695	glutathione S-transferase
		BBA_04164	23.9277	5.43397	-2.13861	0.0251801	phosphorylcholine phosphatase
		BBA_03202	94.2805	21.4403	-2.13663	0.000486576	phospholipase C PLC-C
		BBA_06376	10697.3	2433.54	-2.13612	0.0029793	glycine-rich cell wall structural protein 1
		BBA_06578	1534.22	351.671	-2.1252	2.86e-06	heterokaryon incompatibility protein
		BBA_08224	532.792	122.559	-2.1201	1.01e-06	hypothetical protein
		BBA_03078	2288.92	527.278	-2.11803	5.48e-06	Cytochrome P450 CYP68N1
		BBA_09669	28.6588	6.60729	-2.11685	0.0204988	hypothetical protein
		BBA_09255	5565.38	1285.61	-2.11403	0.000388075	acetate kinase
		BBA_02765	1738.2	404.716	-2.10261	3.83e-06	DJ-1/PfpI family protein
		BBA_03852	38.2648	8.91787	-2.10125	0.0132111	penicillin-binding protein
		BBA_09892	2002.33	467.633	-2.09823	9.4e-06	ferric-chelate reductase
		BBA_01383	24.616	5.75347	-2.09709	0.0338706	hypothetical protein
		BBA_01013	1141.73	266.985	-2.09639	2.82e-06	conserved protein (fungal and bacterial)
		BBA_03662	64.6235	15.2106	-2.08698	0.00361088	multidrug resistance protein MDR, putative
		BBA_08403	8603.86	2035.42	-2.07966	0.00212213	hypothetical protein
		BBA_09212	146.707	34.7622	-2.07735	0.000259969	hypothetical protein
		BBA_08601	330.55	78.3436	-2.07698	1.34e-05	hypothetical protein
		BBA_08402	20688.4	4914.78	-2.07363	0.0169424	monooxygenase-like protein
		BBA_00103	31.7653	7.55385	-2.07217	0.0187578	hypothetical protein
		BBA_04725	3312.27	788.459	-2.07071	0.000112888	eukaryotic and archaeal DNA primase
		BBA_08251	741.18	177.779	-2.05974	2.08e-06	amidohydrolase-like protein
		BBA_05883	1554.64	374.645	-2.05299	7.97e-06	beta-eliminating lyase
		BBA_06361	785.894	189.437	-2.05262	2.57e-06	dienelactone hydrolase family protein
		BBA_06921	4917.23	1186.77	-2.0508	0.000423447	tripeptidyl peptidase A
		BBA_08326	359.616	87.1202	-2.04538	7.78e-06	hypothetical protein
		BBA_03102	126.572	30.6701	-2.04506	0.000462858	aminotransferase, class III
		BBA_06267	1888.16	458.893	-2.04075	7.25e-06	flavin-binding monooxygenase, putative
		BBA_03253	32.4028	7.88916	-2.03817	0.0196579	hypothetical protein
		BBA_08541	617.148	150.561	-2.03527	3.31e-06	short-chain dehydrogenase
		BBA_05764	21.8634	5.34365	-2.03262	0.0443529	Major facilitator superfamily, general substrate transporter
		BBA_02414	690.815	168.996	-2.03131	2.08e-06	short chain dehydrogenase
		BBA_08621	2954.28	723.197	-2.03035	8.29e-05	Axe2-like protein
		BBA_03824	346.688	85.1151	-2.02615	1.29e-05	CFEM domain-containing protein
		BBA_05963	422.575	103.954	-2.02326	5e-06	major facilitator superfamily transporter
		BBA_04477	2243.57	552.417	-2.02197	3.12e-05	hypothetical protein
		BBA_09324	107.126	26.4429	-2.01836	0.000983271	ABC transporter
		BBA_02529	20590.8	5084.65	-2.01778	0.0188896	DNase1 protein
		BBA_06611	139.847	34.5791	-2.01588	0.000514672	bll1370-like protein
		BBA_05724	226.767	56.1102	-2.01487	9.45e-05	methyltransferase domain-containing protein
		BBA_09609	59.1665	14.6568	-2.01321	0.00456576	hypothetical protein
		BBA_02736	1393.27	345.168	-2.01311	1.07e-05	hypothetical protein
		BBA_10268	755.289	187.145	-2.01288	3.33e-06	cutinase transcription factor 1 alpha
		BBA_04669	54.8335	13.6117	-2.01021	0.00773329	3-octaprenyl-4-hydroxybenzoate carboxy-lyase, putative
		BBA_03220	132.091	32.9447	-2.00342	0.000514832	hypothetical protein
		BBA_10214	2991.8	746.758	-2.0023	0.000109323	hypothetical protein
		BBA_02813	5354.51	1346.7	-1.99132	0.00116315	putative 2-oxoglutarate/malate translocator
		BBA_02315	7679.16	1934.12	-1.98927	0.00280326	Uncharacterised protein family CysZ
		BBA_05437	3297.09	834.042	-1.983	0.000163523	glycoside hydrolase family 2
		BBA_03058	392.378	100.396	-1.96654	2.18e-05	DUF1348 domain protein
		BBA_03952	164.09	42.1119	-1.96218	0.000448952	glutathione-dependent formaldehyde-activating, GFA
		BBA_07079	237.01	60.9569	-1.95909	0.000115166	hypothetical protein
		BBA_08489	4672.93	1203.37	-1.95724	0.000846755	DJ-1/PfpI family protein
		BBA_06901	2222.87	573.182	-1.95536	4.46e-05	hypothetical protein
		BBA_00765	126.41	32.8948	-1.94218	0.00124343	NADPH oxidase
		BBA_09012	662.51	173.25	-1.93509	1.09e-05	Cytochrome P450 CYP617A1
		BBA_10247	37.0962	9.73564	-1.92993	0.0232125	HMG box protein
		BBA_04577	1152.5	307.077	-1.90809	1.94e-05	tetraspanin-like protein
		BBA_01610	81.5257	21.8489	-1.8997	0.0055171	pyridoxamine 5'-phosphate oxidase, putative
		BBA_05891	1229.58	329.666	-1.89909	3.24e-05	hypothetical protein
		BBA_02114	1246.27	335.517	-1.89316	2.04e-05	mitochondrial phosphate carrier protein
		BBA_03820	2186.24	591.124	-1.88692	7.71e-05	sarcosine oxidase
		BBA_00441	118.563	32.1212	-1.88405	0.00209543	hypothetical protein
		BBA_00709	491.022	133.529	-1.87863	2.41e-05	FAD binding domain-containing protein
		BBA_06557	1202.1	327.114	-1.87769	2.43e-05	FAD binding domain protein
		BBA_07632	2093.74	570.078	-1.87685	0.000163736	oxalate decarboxylase family bicupin
		BBA_05647	360.602	98.3819	-1.87394	8.11e-05	NAD/FAD-binding protein
		BBA_07664	861.114	235.295	-1.87173	1.68e-05	stearoyl-CoA desaturase
		BBA_01001	992.891	271.794	-1.86912	2.27e-05	phospholipase/carboxylesterase
		BBA_04205	4849	1331.34	-1.86481	0.00154688	major facilitator superfamily transporter
		BBA_02581	147.641	40.5681	-1.86367	0.000993009	fatty acid hydroxylase superfamily protein
		BBA_07636	2598.47	714.464	-1.86273	0.000260253	C6 transcription factor
		BBA_08723	4127.95	1149.58	-1.84432	0.00145095	Epl1 protein
		BBA_02720	1034.14	288.077	-1.84391	3.16e-05	glycoside hydrolase family 16 protein
		BBA_01237	1179.76	329.271	-1.84115	4.46e-05	Cytochrome P450 CYP620C2
		BBA_04690	651.696	182.087	-1.83957	2.75e-05	Na,H/K antiporter P-type ATPase
		BBA_07309	1112.71	310.936	-1.83939	4.09e-05	Phosphoesterase-like protein
		BBA_01561	146.211	40.9236	-1.83705	0.00145104	conserved hypothetical protein
		BBA_07250	766.128	214.679	-1.8354	2.17e-05	MAPEG family protein
		BBA_01910	12513.4	3512.01	-1.8331	0.0208323	hypothetical protein
		BBA_05559	75.2042	21.1088	-1.83297	0.00862349	transcriptional regulator, putative
		BBA_09769	909.263	255.706	-1.83021	4.46e-05	fatty acid hydroxylase superfamily protein
		BBA_03595	305.363	85.9821	-1.82842	0.000135888	AT DNA binding protein
		BBA_07092	2033.07	572.498	-1.82832	0.000171906	UDP-galactopyranose mutase
		BBA_09122	543.822	154.625	-1.81436	4.99e-05	hypothetical protein
		BBA_04696	1383.61	393.703	-1.81326	7.27e-05	short chain dehydrogenase/reductase
		BBA_08370	928.171	264.421	-1.81155	4.86e-05	short-chain dehydrogenase/oxidoreductase
		BBA_06045	1139.96	325.009	-1.81043	5.99e-05	hypothetical protein
		BBA_08080	3094.05	888.943	-1.79934	0.000908494	hypothetical protein
		BBA_06107	349.852	101.32	-1.78782	0.000182187	conserved hypothetical protein
		BBA_09041	772.644	223.792	-1.78765	5.7e-05	transposase-like protein
		BBA_02153	286.166	83.3545	-1.77952	0.000350312	putative endochitinase CHI3
		BBA_01521	1022.64	298.982	-1.77417	6.69e-05	aldose 1-epimerase
		BBA_04928	219.146	64.12	-1.77304	0.000514672	hypothetical protein
		BBA_01392	621.853	182.654	-1.76746	5.27e-05	glycosyltransferase family 2
		BBA_08435	3147.56	929.859	-1.75915	0.00154096	FAD binding domain-containing protein
		BBA_02936	298.933	88.4399	-1.75705	0.000277502	peptidase family protein
		BBA_05132	47.6995	14.1668	-1.75146	0.0250896	hypothetical protein
		BBA_03821	223.749	66.5429	-1.74952	0.000669714	N,N-dimethylglycine oxidase
		BBA_02166	175.184	52.1212	-1.74893	0.00149502	hypothetical protein
		BBA_00046	78.3213	23.3323	-1.74708	0.0105093	glucan endo-1,3-beta-glucosidase A1-like protein
		BBA_04972	727.405	217.847	-1.73944	0.000113942	eukaryotic aspartyl protease
		BBA_05958	174.637	52.3123	-1.73914	0.00141496	Fungal specific transcription factor, putative
		BBA_02543	150.177	45.1533	-1.73376	0.00264716	lipase/esterase
		BBA_04905	432.323	130.161	-1.73181	0.000239809	hypothetical protein
		BBA_02759	1769.73	533.752	-1.72929	0.000367386	hypothetical protein
		BBA_08573	44.876	13.5397	-1.72875	0.0341583	extracellular serine-rich protein
		BBA_00734	213.117	64.3214	-1.72827	0.00110731	hypothetical protein
		BBA_05833	791.186	238.829	-1.72804	0.000107985	major facilitator superfamily transporter
		BBA_03211	869.305	262.72	-1.72634	8.58e-05	serine peptidase, putative
		BBA_02227	230.024	69.5919	-1.72479	0.000758671	hypothetical protein
		BBA_04991	616.022	187.192	-1.71846	8.12e-05	cercosporin toxin biosynthesis protein
		BBA_09548	1071.45	325.85	-1.71729	0.000115488	reverse transcriptase, RNaseH
		BBA_06453	394.168	120.125	-1.71427	0.000242866	hypothetical protein
		BBA_08724	106.734	32.7968	-1.70239	0.00785606	conserved hypothetical protein
		BBA_02698	14166.6	4359.61	-1.70022	0.0379213	Cytochrome P450 CYP5080B3
		BBA_02626	326.237	100.432	-1.6997	0.000500757	predicted pyridoxamine phosphate oxidase
		BBA_02593	4973.49	1536.46	-1.69465	0.00699548	glutathione peroxidase
		BBA_04668	252.328	78.0681	-1.6925	0.00088863	phenylacrylic acid decarboxylase, putative
		BBA_02731	1945.07	601.833	-1.69239	0.000512538	hypothetical protein
		BBA_09400	40.2088	12.4434	-1.69213	0.0488546	hypothetical protein
		BBA_05929	6746.82	2093.26	-1.68846	0.00775041	WSC domain-containing protein
		BBA_03138	5890.8	1833.93	-1.68352	0.00967935	LysM domain-containing protein
		BBA_06764	201.735	62.9074	-1.68116	0.00241202	tetraspanin-like protein
		BBA_09551	982.273	306.706	-1.67927	0.000169295	C6 transcription factor, putative
		BBA_01993	182.265	57.0158	-1.6766	0.00234025	oxidoreductase family protein
		BBA_07533	942.616	295.081	-1.67556	0.000169087	NADP-dependent alcohol dehydrogenase
		BBA_07388	1884.85	590.649	-1.67408	0.000789555	Glycoside hydrolase, catalytic core
		BBA_03207	777.777	243.791	-1.67372	0.000135888	amidase-like protein
		BBA_05701	723.984	227.289	-1.67143	9.92e-05	5-methyltetrahydropteroyltriglutamate-homocysteine methyltransferase
		BBA_04363	271.538	85.3191	-1.67022	0.000669382	hypothetical protein
		BBA_04295	2469.36	777.318	-1.66756	0.00141412	C2 domain-containing protein
		BBA_00153	3227.93	1016.42	-1.66711	0.00279238	carbohydrate kinase
		BBA_09532	2731.34	860.964	-1.66558	0.00184256	beta-tubulin
		BBA_09766	260.926	82.3226	-1.66428	0.000814111	hypothetical protein
		BBA_02730	1552.98	490.179	-1.66366	0.000350681	cytidylyltransferase-like protein
		BBA_04313	363.209	114.913	-1.66026	0.000386045	AhpC/Tsa family protein
		BBA_04772	724.362	229.601	-1.65758	0.000139838	conserved mitochondrial protein
		BBA_05730	7077.06	2244.06	-1.65704	0.0186399	putative cyanate lyase
		BBA_09128	114.694	36.4324	-1.65449	0.00616342	Concanavalin A-like lectin/glucanase
		BBA_07549	797.157	253.533	-1.65269	0.000163523	MFS transporter
		BBA_06090	351.819	111.946	-1.65203	0.000492883	aminodeoxychorismate lyase
		BBA_04256	130.63	41.6536	-1.64897	0.00595309	fungal specific transcription factor domain-containing protein
		BBA_06595	65.44	20.877	-1.64826	0.025155	Uncharacterized conserved protein UCP014753
		BBA_09084	337.003	108.224	-1.63874	0.000640281	actin filament organization protein App1-like
		BBA_06649	1935.6	621.713	-1.63846	0.00124343	hypothetical protein
		BBA_00793	675.412	217.568	-1.6343	0.000316143	hypothetical protein
		BBA_02139	126.576	40.7871	-1.63382	0.00692316	Glutathione S-transferase domain protein
		BBA_08661	85.1475	27.44	-1.63368	0.0169365	FMN-dependent dehydrogenase
		BBA_06327	71.2352	23.0077	-1.63047	0.0196579	methyltransferase-like protein
		BBA_09378	266.131	86.2403	-1.6257	0.00106518	PaxB protein
		BBA_06485	148.072	48.0291	-1.62432	0.00491121	late sexual development protein
		BBA_07294	736.423	238.949	-1.62383	0.000413248	protease S8 tripeptidyl peptidase I (cln2)
		BBA_09253	618.25	200.72	-1.623	0.000242243	XFP domain-containing protein MPK1
		BBA_08176	636.244	206.808	-1.62129	0.00016288	mitochondrial CorA family metal ion transporter
		BBA_01740	236.802	77.0597	-1.61963	0.0017833	hypothetical protein
		BBA_07089	458.763	149.299	-1.61954	0.000316143	exostosin 2
		BBA_00858	652.436	213.047	-1.61467	0.000277502	hypothetical protein
		BBA_08000	955.355	312.212	-1.61351	0.000287442	enoyl-CoA hydratase/isomerase
		BBA_08442	1703.83	557.028	-1.61295	0.000809672	hypothetical protein
		BBA_07816	11247.4	3683.2	-1.61056	0.0487206	major facilitator superfamily transporter
		BBA_03440	2254.97	738.846	-1.60976	0.00139426	conserved hypothetical protein
		BBA_07280	650.71	214.032	-1.60418	0.000278561	oxidoreductase 2-nitropropane dioxygenase family, putative
		BBA_05349	2555.02	841.091	-1.603	0.00212715	fasciclin domain-containing protein
		BBA_02516	1393.55	459.967	-1.59916	0.000822845	MASY_NEUCR Malate synthase, glyoxysomal
		BBA_03704	824.925	272.836	-1.59623	0.000522424	acetyltransferase, GNAT family protein
		BBA_08170	1607.79	533.461	-1.59162	0.000861865	major facilitator superfamily transporter
		BBA_04061	5164.52	1717.34	-1.58846	0.0115969	tyrosinase 2
		BBA_01711	455.77	151.559	-1.58843	0.000713602	phosphotransferase enzyme family protein
		BBA_01348	112.859	37.5943	-1.58594	0.0124215	hypothetical protein
		BBA_08764	4404.43	1468.38	-1.58472	0.0100633	hypothetical protein
		BBA_05743	963.195	322.053	-1.58053	0.000553018	hypothetical protein
		BBA_06555	298.51	100.01	-1.57764	0.00144107	2-nitropropane dioxygenase
		BBA_09043	5788.78	1945.57	-1.57307	0.0184839	mitogen-activated protein kinase sty1
		BBA_07554	777.938	261.495	-1.57287	0.000492918	MFS quinate transporter QutD
		BBA_07635	5180.96	1741.93	-1.57253	0.0151007	SAM-dependent methyltransferase
		BBA_04311	2951.75	993.158	-1.57148	0.00462903	aldehyde dehydrogenase
		BBA_00477	62.1876	20.9471	-1.56988	0.0308345	hypothetical protein
		BBA_02530	294.262	99.1784	-1.56901	0.00154272	pantothenate transporter
		BBA_01994	116.867	39.5109	-1.56454	0.0183592	methionine permease
		BBA_10163	171.852	58.143	-1.56349	0.00603621	hypothetical protein
		BBA_06370	1937.14	656.02	-1.56211	0.00178101	PH domain-containing protein
		BBA_08932	162.549	55.0536	-1.56196	0.00647713	Putative Zn(II)2Cys6 transcription factor
		BBA_03435	913.502	310.601	-1.55635	0.000481558	NAPE-hydrolyzing phospholipase D
		BBA_02119	742.036	252.975	-1.55249	0.000884662	X-Pro dipeptidyl-peptidase (S15 family) protein
		BBA_06082	341.497	116.654	-1.54963	0.00118418	ATP synthase F0
		BBA_08837	1132.79	387.1	-1.54911	0.000918573	glutathione S-transferase domain-containing protein
		BBA_02366	311.788	106.571	-1.54875	0.00120072	ATP-binding cassette sub-family A member 9
		BBA_09419	5804.39	1986.11	-1.5472	0.0201606	cytochrome b5-like Heme/Steroid binding domain-containing protein
		BBA_05607	619.687	212.079	-1.54694	0.000713602	cytochrome c oxidase assembly protein COX16
		BBA_06756	275.856	94.5752	-1.54438	0.00272464	NAD-binding Rossmann fold oxidoreductase, putative
		BBA_10308	796.224	273.134	-1.54356	0.000648125	metalloreductase, putative
		BBA_00256	144.038	49.4279	-1.54305	0.0112612	nucleoside-diphosphate-sugar epimerase
		BBA_09530	387.638	133.141	-1.54175	0.000780559	TPR repeat protein
		BBA_09549	221.979	76.2446	-1.54171	0.00385528	hypothetical protein
		BBA_05264	77.7089	26.7056	-1.54094	0.0292748	chitinase-like protein
		BBA_09285	644.903	221.931	-1.53897	0.000553018	methyltransferase domain-containing protein
		BBA_05654	94.2244	32.4642	-1.53725	0.0220255	OsmC-like protein
		BBA_00962	528.907	182.463	-1.53541	0.000809672	monooxygenase-like protein
		BBA_03607	75.5014	26.1019	-1.53235	0.0324442	endothiapepsin-like protein
		BBA_09287	1498.23	519.493	-1.52808	0.00162973	lipase-like protein
		BBA_00193	360.682	125.279	-1.52559	0.000993009	galactose oxidase (EC 1.1.3.9) precursor
		BBA_02230	3046.06	1058.12	-1.52544	0.00648665	chitinase-like protein
		BBA_02231	1411.11	490.893	-1.52335	0.00159056	hypothetical protein
		BBA_04762	1237.09	431.6	-1.51918	0.00120116	hypothetical protein
		BBA_02544	1612.51	562.885	-1.5184	0.00193364	hypothetical protein
		BBA_06671	457.556	160.52	-1.5112	0.00124781	glycoside hydrolase family 16
		BBA_04833	1045.58	367.046	-1.51027	0.000954657	hypothetical protein
		BBA_02679	2414.71	849.308	-1.50749	0.00472074	stress response RCI peptide, putative
		BBA_04122	101.136	35.5938	-1.5066	0.0281971	MAK1-like monooxygenase
		BBA_08257	67.9019	23.9024	-1.5063	0.0413329	choline transport protein
		BBA_00096	1313.96	462.602	-1.50607	0.00124343	hypothetical protein
		BBA_07995	828.572	292.862	-1.50041	0.00110554	hypothetical protein
		BBA_08079	221.292	78.281	-1.49922	0.0061563	p-hydroxylaminobenzoate lyase
		BBA_00717	568.299	201.149	-1.49839	0.00108006	hypothetical protein
		BBA_08777	97.0925	34.4754	-1.49379	0.0287616	glucoamylase-like protein
		BBA_05045	161.551	57.3991	-1.49289	0.0084995	hypothetical protein
		BBA_05160	4842.14	1722.57	-1.49108	0.0231008	glycolipid anchored surface protein
		BBA_08535	149.969	53.3892	-1.49005	0.0150357	haloacid dehalogenase-like hydrolase
		BBA_03934	121.012	43.159	-1.48742	0.0199836	Cytochrome P450 CYP617A1
		BBA_07992	150.652	53.7432	-1.48706	0.0143048	DUF895 domain membrane protein
		BBA_06869	76.2243	27.2158	-1.48581	0.0422485	CgERG6-2 protein
		BBA_07319	1034.43	369.476	-1.48529	0.00131153	hypothetical protein
		BBA_08327	4272.42	1528.9	-1.48256	0.0127775	CFEM domain-containing protein
		BBA_06613	321.293	115.819	-1.47201	0.00232196	polyketide synthase
		BBA_04927	82.1516	29.6458	-1.47046	0.034606	arylesterase/monoxygenase
		BBA_04278	392.806	142.356	-1.46432	0.00139735	pyridine nucleotide-disulphide oxidoreductase, putative
		BBA_01368	797.96	289.367	-1.46342	0.000814413	arrestin-like protein
		BBA_08627	344.565	125.098	-1.46172	0.0040904	hypothetical protein
		BBA_00379	3069.37	1116.71	-1.45868	0.00939898	TspO/MBR family protein
		BBA_05651	1577.69	575.102	-1.45593	0.00340647	hypothetical protein
		BBA_09571	175.401	64.2525	-1.44883	0.0117635	hypothetical protein
		BBA_09298	135.525	49.688	-1.44759	0.023718	Zn(II)2Cys6 transcription factor
		BBA_10213	2701.23	991.277	-1.44626	0.00804406	platelet-activating factor acetylhydrolase
		BBA_08734	4361.1	1602.47	-1.4444	0.0237388	cyanide hydratase
		BBA_04998	236.439	86.9286	-1.44357	0.00541529	Cupin, RmlC-type
		BBA_00557	600.241	221.315	-1.43944	0.00164035	activator of Hsp90 ATPase 1 family protein
		BBA_04645	1119.35	413.573	-1.43644	0.00252108	epoxide hydrolase, putative
		BBA_05858	302.479	112.049	-1.43271	0.00491121	glycosyl hydrolase family 47 protein
		BBA_01780	70.0093	25.9351	-1.43264	0.0466268	putative xylanase 1
		BBA_02096	1278.44	474.875	-1.42876	0.00251201	hypothetical protein
		BBA_05372	659.072	244.981	-1.42776	0.00155883	DUF567 domain protein
		BBA_08425	1256.38	467.537	-1.42612	0.00317088	Cytochrome P450 CYP5262A3
		BBA_00994	583.233	217.368	-1.42393	0.00169251	membrane protein-like protein
		BBA_05553	3276.25	1221.99	-1.42282	0.0209157	copper amine oxidase
		BBA_04473	5678.67	2122.18	-1.42001	0.0422485	hypothetical protein
		BBA_03478	95.1311	35.7132	-1.41346	0.0444619	DUF829 domain protein (PaxU)
		BBA_03660	299.572	113.002	-1.40655	0.00588092	Glycoside hydrolase, family 29
		BBA_00896	1023.81	386.399	-1.40579	0.00302241	major facilitator superfamily transporter
		BBA_01674	2628.02	992.253	-1.40519	0.0132318	lactose permease
		BBA_06052	288.11	109.529	-1.39531	0.00531064	cyclase protein
		BBA_04259	1209.35	460.093	-1.39424	0.00410593	hypothetical protein
		BBA_02033	4054.11	1549.04	-1.38801	0.0318484	feruloyl esterase A precursor
		BBA_06920	2438.43	933.774	-1.3848	0.0112238	transmembrane protein 16H
		BBA_03666	171.879	65.902	-1.383	0.0211697	ABC bile acid transporter, putative
		BBA_06033	1545.02	593.782	-1.37962	0.00568666	LamB/YcsF family protein
		BBA_02417	775.82	298.224	-1.37933	0.00330494	secreted aspartic proteinase
		BBA_00051	96.0549	36.9598	-1.3779	0.0444126	hypothetical protein
		BBA_09123	191.713	73.807	-1.37712	0.0174703	multidrug resistance protein MDR, putative
		BBA_09992	98.4848	37.9322	-1.37648	0.0395167	fungal specific transcription factor domain-containing protein
		BBA_04053	4671.74	1800.18	-1.37582	0.0397797	choriogenin Hminor
		BBA_09547	728.724	281	-1.3748	0.00299203	transposase-like protein
		BBA_01892	1512.26	583.697	-1.37342	0.00713391	G-protein alpha subunit
		BBA_02415	471.073	181.901	-1.3728	0.00361088	alpha/beta hydrolase fold protein
		BBA_08827	882.033	341.033	-1.37092	0.00398314	nacht and ankyrin domain containing protein
		BBA_05211	486.183	188.032	-1.37052	0.00330626	hypothetical protein
		BBA_00934	1775.35	686.93	-1.36987	0.0102674	sterigmatocystin 8-O-methyltransferase
		BBA_02068	257.553	99.7983	-1.36778	0.00996035	calcineurin-like phosphoesterase
		BBA_06445	363.958	141.134	-1.36671	0.00607968	hypothetical protein
		BBA_01026	167.674	65.0698	-1.3656	0.0214079	hypothetical protein
		BBA_08789	1089.08	422.829	-1.36496	0.00510974	phosphorylcholine phosphatase
		BBA_08562	2419.79	939.516	-1.36489	0.0138181	aflatoxin B1 aldehyde reductase member 2
		BBA_09003	1744.99	679.121	-1.36148	0.00931119	hypothetical protein
		BBA_01314	490.833	191.582	-1.35727	0.00409979	peptide transporter MTD1
		BBA_08197	3527.61	1380.35	-1.35366	0.0267281	2-nitropropane dioxygenase
		BBA_03907	354.694	139.361	-1.34775	0.00594001	TIGR02453 family protein
		BBA_04405	578.049	227.245	-1.34695	0.00358075	LEA domain protein
		BBA_05449	465.036	183.242	-1.3436	0.00590151	metabolite transport protein GIT1
		BBA_04681	1393.49	549.54	-1.34241	0.00678467	haloacid dehalogenase
		BBA_09071	3943.6	1555.62	-1.34202	0.041345	hypothetical protein
		BBA_06758	352.379	139.036	-1.34167	0.00553213	Na/K ATPase alpha 1 subunit, putative
		BBA_02834	2908.56	1147.9	-1.34131	0.0194052	allantoate permease
		BBA_00943	594.809	234.808	-1.34094	0.0029331	hypothetical protein
		BBA_03695	355.522	140.624	-1.3381	0.0047933	replication factor A protein 3
		BBA_04087	352.526	139.44	-1.33809	0.00726511	F5/8 type C domain protein
		BBA_02355	160.475	63.7101	-1.33276	0.0287499	hypothetical protein
		BBA_07175	557.852	221.764	-1.33086	0.00291584	FAD dependent oxidoreductase domain containing protein
		BBA_02632	276.65	110.249	-1.3273	0.0115546	Cytochrome P450 CYP617A2
		BBA_08473	208.915	83.3754	-1.32523	0.0187578	siderophore iron transporter mirA
		BBA_06837	475.887	190.336	-1.32207	0.00682952	GNAT family acetyltransferase, putative
		BBA_03185	795.865	318.758	-1.32006	0.00521749	dihydroflavonol-4-reductase protein
		BBA_02818	545.085	218.788	-1.31695	0.00629506	hypothetical protein
		BBA_09226	532.135	214.354	-1.3118	0.00614902	siderophore iron transporter mirB
		BBA_06923	377.943	152.301	-1.31124	0.0070269	YhhN family protein
		BBA_06465	315.902	127.362	-1.31054	0.00996235	hypothetical protein
		BBA_08493	974.235	392.792	-1.31051	0.00720191	Acyl-CoA N-acyltransferase
		BBA_00036	139.438	56.4304	-1.30508	0.040432	Ras family protein
		BBA_08013	266.995	108.117	-1.30421	0.0148274	2OG-Fe(II) oxygenase superfamily protein
		BBA_10063	251.975	102.228	-1.3015	0.0173013	flavin containing polyamine oxidase, putative
		BBA_04328	208.37	84.5637	-1.30104	0.0190544	aminotriazole resistance protein
		BBA_03958	234.557	95.1924	-1.30102	0.0180778	NACHT domain protein
		BBA_00526	446.82	181.347	-1.30094	0.00650729	hypothetical protein
		BBA_02719	212.563	86.3213	-1.3001	0.0211697	hypothetical protein
		BBA_07054	3166.66	1286.37	-1.29966	0.0342244	C6 zinc finger domain-containing protein
		BBA_03822	386.848	157.435	-1.29701	0.0084995	C6 transcription factor
		BBA_06362	174.536	71.1301	-1.29499	0.0309913	thiolase-like protein
		BBA_04123	295.776	120.639	-1.29381	0.0148342	NmrA-like family protein
		BBA_07045	524.487	214.401	-1.29059	0.00603621	sterol esterase
		BBA_07820	624.01	255.242	-1.28971	0.00585971	hypothetical protein
		BBA_04728	772.548	316.295	-1.28835	0.00457197	coenzyme A transferase
		BBA_02467	769.147	315.241	-1.2868	0.00603621	carbon-nitrogen hydrolase
		BBA_07868	1766.24	724.657	-1.28531	0.0134134	hypothetical protein
		BBA_07403	1278.31	524.791	-1.28442	0.010575	hypothetical protein
		BBA_00071	395.317	162.449	-1.28303	0.00979306	nitrate assimilation regulatory protein nirA
		BBA_10036	1921.66	790.855	-1.28087	0.0106393	26S proteasome regulatory subunit-like protein
		BBA_02452	1670.73	687.778	-1.28046	0.0142121	ferulic acid esterase (FaeA), putative
		BBA_06415	249.23	102.913	-1.27606	0.0208856	conserved hypothetical protein
		BBA_05711	1513.76	625.625	-1.27476	0.0152013	CFEM domain-containing protein
		BBA_07282	567.389	234.794	-1.27294	0.00615398	pristinamycin IIA synthase subunit A
		BBA_08645	198.337	82.2418	-1.27001	0.0240114	acyl-coenzyme A oxidase
		BBA_10056	1738.05	720.806	-1.26979	0.0251563	Amino acid/polyamine transporter I
		BBA_07946	1766.34	732.592	-1.26968	0.0145522	hypothetical protein
		BBA_09382	3788.38	1572.77	-1.26827	0.0460903	mitochondrial manganese superoxide dismutase
		BBA_01739	189.258	78.8026	-1.26404	0.031588	hypothetical protein
		BBA_02120	881.953	368.203	-1.2602	0.00784645	hypothetical protein
		BBA_02912	1273.48	533.245	-1.25591	0.012569	CoA binding domain-containing protein
		BBA_06058	433.295	181.624	-1.2544	0.010142	esterase-like protein
		BBA_05876	781.726	327.832	-1.25371	0.00941994	major facilitator superfamily transporter
		BBA_06906	289.962	121.741	-1.25205	0.0217015	integral membrane protein Pth11-like, putative
		BBA_09862	390.335	163.991	-1.2511	0.0127364	Zn(II)2-Cys6 binuclear cluster domain-like protein
		BBA_03460	383.399	161.161	-1.25034	0.0129045	phosphatidylinositol transfer protein CSR1
		BBA_07307	1711.05	719.399	-1.25002	0.0208323	methyltransferase-like protein
		BBA_01554	2625.49	1104.67	-1.24898	0.0305895	oxidoreductase-like protein
		BBA_10102	3098.12	1305.24	-1.24708	0.0461463	cyclic-amp-dependent transcription factor atf-2
		BBA_02363	189.056	79.7872	-1.24458	0.0375977	hypothetical protein
		BBA_05497	497.42	209.947	-1.24444	0.0101466	protein phosphatase inhibitor
		BBA_05462	173.788	73.6283	-1.23899	0.0347943	mitotic apparatus protein p62
		BBA_02941	383.019	162.291	-1.23883	0.0154702	chitinase A1
		BBA_03713	1369.96	580.676	-1.23833	0.0162408	L-PSP endoribonuclease family protein
		BBA_06897	351.361	148.957	-1.23806	0.0140841	hypothetical protein
		BBA_05885	603.448	255.89	-1.2377	0.00846185	FAD binding domain-containing protein
		BBA_05003	157.609	66.9091	-1.23607	0.0457635	nucleoside-diphosphate-sugar epimerase
		BBA_03272	456.552	194.043	-1.2344	0.0118867	Hsp70 family chaperone
		BBA_00725	1909.49	813.1	-1.23168	0.0266877	torulene oxygenase
		BBA_03159	403.928	172.024	-1.23149	0.0153745	aldo-keto reductase (AKR), putative
		BBA_09770	207.765	88.6898	-1.22811	0.0360129	hypothetical protein
		BBA_03029	345.218	148.086	-1.22107	0.0163342	hypothetical protein
		BBA_02735	348.006	149.289	-1.221	0.010909	hypothetical protein
		BBA_00859	833.038	357.497	-1.22045	0.0124168	Putative Zn(II)2Cys6 transcription factor
		BBA_05898	224.07	96.2249	-1.21947	0.0291219	Putative Zn(II)2Cys6 transcription factor
		BBA_00183	250.841	108.246	-1.21245	0.0240036	major facilitator superfamily transporter
		BBA_03501	1240.17	535.934	-1.21041	0.0193457	cyclopropane-fatty-acyl-phospholipid synthase
		BBA_03438	723.434	313.058	-1.20843	0.013829	Acyl-CoA N-acyltransferase
		BBA_00867	173.05	74.8988	-1.20818	0.0480004	hypothetical protein
		BBA_02702	1817.01	786.787	-1.20752	0.0257709	salicylate hydroxylase
		BBA_05461	996.845	432.077	-1.20608	0.0151509	YdiU domain protein
		BBA_04502	420.372	182.242	-1.20581	0.0121239	patatin-like phospholipase
		BBA_04154	920.542	401.597	-1.19673	0.0153132	hypothetical protein
		BBA_04014	713.924	311.631	-1.19593	0.0121193	inositol phospholipid synthesis protein Scs3p
		BBA_00568	1104.48	483.021	-1.19322	0.0167791	hypothetical protein
		BBA_05720	494.813	216.499	-1.19252	0.0140841	tetracenomycin polyketide synthesis O-methyltransferase TcmP
		BBA_00810	237.153	103.777	-1.19234	0.0292748	Carbohydrate/purine kinase
		BBA_00719	188.497	82.5456	-1.19128	0.0347943	hypothetical conserved protein
		BBA_04159	413.921	181.546	-1.18902	0.0161231	serum paraoxonase/arylesterase 2
		BBA_09533	644.405	282.653	-1.18894	0.0149018	transposase-like protein
		BBA_05756	612.004	268.635	-1.18789	0.0146917	cell wall serine-threonine-rich galactomannoprotein Mp1
		BBA_07656	576.703	254.065	-1.18263	0.0158636	alcohol dehydrogenase
		BBA_09574	876.908	388.047	-1.17619	0.0151975	hypothetical protein
		BBA_05451	542.064	240.036	-1.17521	0.017539	UPF0261 domain-containing protein
		BBA_05297	294.805	130.554	-1.17511	0.0230386	Domain of unknown function DUF125, transmembrane
		BBA_06446	1039.59	461.8	-1.17067	0.0186718	hypothetical protein
		BBA_06687	261.191	116.344	-1.16671	0.0373945	2OG-Fe(II) oxygenase superfamily protein
		BBA_07793	195.594	87.4591	-1.16118	0.0470139	hypothetical protein
		BBA_02432	891.303	399.019	-1.15946	0.0191505	triacylglycerol lipase
		BBA_01737	267.78	119.894	-1.15929	0.0370898	F-box protein
		BBA_10290	394.276	177.395	-1.15224	0.0250372	dopa 4,5-dioxygenase
		BBA_00696	302.995	136.82	-1.14701	0.0275783	hypothetical protein
		BBA_02815	1845.3	835.581	-1.14301	0.0347943	ABC transporter
		BBA_06519	315.119	142.9	-1.14089	0.0293985	methyltransferase type 12
		BBA_01234	626.662	285.009	-1.13668	0.0251374	ubiquitin carboxyl-terminal hydrolase, family 1
		BBA_10115	249.98	113.836	-1.13485	0.0429052	endo alpha-1,4 polygalactosaminidase precusor
		BBA_00466	763.641	350.899	-1.12184	0.0239203	Bis(5'-adenosyl)-triphosphatase
		BBA_00565	793.196	365.156	-1.11917	0.0211517	annexin-like protein
		BBA_04917	655.784	302.062	-1.11837	0.0250372	mannosylphosphorylation protein MNN4
		BBA_04447	1090.05	502.937	-1.11595	0.0291485	hypothetical protein
		BBA_04025	1724.25	795.811	-1.11547	0.0408839	glucose oxidase
		BBA_02428	1502.99	694.4	-1.114	0.0370549	Cytochrome P450 CYP52G8
		BBA_10096	370.616	171.273	-1.11363	0.0375977	metalloreductase transmembrane component
		BBA_09087	1030.93	476.611	-1.11307	0.0294236	beta-N-acetylglucosaminidase, putative
		BBA_03189	282.214	130.522	-1.1125	0.0446196	structural toxin protein RtxA
		BBA_03566	612.297	283.971	-1.10849	0.0316989	transmembrane amino acid transporter
		BBA_02104	1207.09	560.101	-1.10777	0.0350394	transcription initiation factor IIF
		BBA_00742	386.598	179.397	-1.10768	0.0329616	stress responsive A/B barrel domain protein
		BBA_10317	458.364	212.745	-1.10737	0.0285018	Ankyrin repeat protein
		BBA_03219	977.256	453.611	-1.10728	0.0335329	hypothetical protein
		BBA_03331	832.666	386.918	-1.10571	0.0241312	lipase/serine esterase
		BBA_08158	952.647	442.938	-1.10484	0.0251148	ATP-dependent protease La domain-containing protein
		BBA_09356	294.155	136.957	-1.10285	0.0440617	Major Facilitator Superfamily protein
		BBA_04067	620.089	288.727	-1.10277	0.026647	ATP adenylyltransferase
		BBA_04956	535.313	249.332	-1.10232	0.0245324	glycosyl hydrolase 53 domain-containing protein
		BBA_07285	413.69	192.842	-1.10113	0.0352281	Multicopper oxidase family protein
		BBA_06386	290.039	135.479	-1.09818	0.0440617	hypothetical protein
		BBA_04294	511.812	239.293	-1.09683	0.027411	short chain dehydrogenase
		BBA_04091	1064.08	497.648	-1.09641	0.0292189	hypothetical protein
		BBA_06161	641.868	300.902	-1.09298	0.0294236	Zn(II)2Cys6 transcription factor
		BBA_00728	1573.84	738.754	-1.09112	0.04832	zinc-binding dehydrogenase
		BBA_05887	1591.6	747.553	-1.09023	0.0466268	gamma-glutamyltranspeptidase
		BBA_02047	312.946	147.289	-1.08726	0.0399607	MYND finger
		BBA_09406	502.808	236.685	-1.08704	0.0258719	class V chitinase Chi100
		BBA_01815	601.944	283.771	-1.0849	0.0312407	hypothetical protein
		BBA_02977	794.124	374.475	-1.0845	0.0279811	hypothetical protein
		BBA_05993	380.756	179.626	-1.08387	0.0364303	peptidase M20D
		BBA_06533	1536.87	725.337	-1.08327	0.0328775	alcohol oxidase
		BBA_01866	618.48	293.187	-1.07691	0.0319514	ZIP Zinc transporter
		BBA_03273	578.431	274.297	-1.0764	0.0313873	hypothetical protein
		BBA_06527	1277.85	606.05	-1.07621	0.0451279	feruloyl esterase B precursor
		BBA_03696	260.84	123.751	-1.07573	0.0440617	hypothetical protein
		BBA_09079	398.115	189.08	-1.07419	0.0475009	major facilitator superfamily protein
		BBA_08369	535.728	254.896	-1.07159	0.0340926	C6 transcription factor
		BBA_00851	352.494	167.804	-1.07082	0.0348675	small oligopeptide transporter, OPT family
		BBA_03505	449.679	214.559	-1.06752	0.0376682	Beta-lactamase-type transpeptidase fold
		BBA_08348	1040.95	496.82	-1.06711	0.0391869	mitochondrial carrier protein
		BBA_07188	662.356	317.538	-1.06068	0.0318857	Frag1/DRAM/Sfk1 family protein
		BBA_04420	1148.66	551.465	-1.05861	0.0393108	mitochondrial integral membrane protein
		BBA_09526	316.745	152.394	-1.05552	0.0478454	MFS transporter
		BBA_08954	580.763	279.659	-1.05428	0.0355979	retrotransposon protein, putative, Ty1-copia subclass
		BBA_05170	982.26	473.245	-1.05352	0.0440617	acetamidase/formamidase family protein
		BBA_05086	443.12	215.65	-1.03901	0.0437375	SnoaL-like polyketide cyclase
		BBA_09489	677.559	329.939	-1.03815	0.0297538	hypothetical protein
		BBA_02373	561.346	273.497	-1.03737	0.0417215	major facilitator superfamily transporter
		BBA_05380	426.779	209.009	-1.02992	0.0481094	beta-lactamase family protein
		BBA_07680	621.134	309.642	-1.0043	0.0492973	phosphoglycerate mutase
		BBA_03030	961.294	479.885	-1.00229	0.0434905	MFS multidrug transporter
	Up-regulated DEGs	BBA_08390	11.3805	2991.73	8.03827	5.51e-42	hypothetical protein
		BBA_04655	6.8147	940.156	7.10811	1.37e-41	hypothetical protein
		BBA_09933	7.36948	767.954	6.70331	5.95e-38	hypothetical protein
		BBA_00691	4.21213	426.799	6.66286	1.91e-31	hypothetical protein
		BBA_00687	141.646	11171.8	6.30142	6.28e-19	hypothetical protein
		BBA_08666	112.644	7071.68	5.97221	4.12e-21	bacteriodes thetaiotaomicron symbiotic chitinase
		BBA_09503	6.3976	400.708	5.96888	5.07e-28	WD domain protein
		BBA_00690	228.769	7325.54	5.00097	5.24e-16	hypothetical protein
		BBA_10187	260.308	6650.07	4.67508	6.18e-15	hypothetical protein
		BBA_08670	0.340939	7.8759	4.52986	0.0130749	nitrogen assimilation transcription factor nirA
		BBA_09922	55.0687	1148.55	4.38243	1.15e-22	hypothetical protein
		BBA_04824	40.3842	809.249	4.32472	4.14e-22	ABC transporter with duplicated ATPase domains
		BBA_09618	31.9729	632.364	4.30583	1.82e-21	dynamin GTPase, putative
		BBA_04046	1.38282	26.1523	4.24125	2.84e-05	hypothetical protein
		BBA_02083	19.6901	359.992	4.19242	1.64e-17	hypothetical protein
		BBA_04825	90.3544	1623.33	4.16722	5.18e-20	oxidoreductase, 2OG-Fe(II) oxygenase family
		BBA_09449	16.6854	274.131	4.03821	4.43e-15	hypothetical protein
		BBA_03909	145.754	2382.25	4.03072	2.53e-17	filamentous hemagglutinin / adhesin
		BBA_08502	43.9592	706.079	4.00559	1.79e-19	hypothetical protein
		BBA_03957	53.3173	803.084	3.91287	4.99e-19	integral membrane protein
		BBA_00083	821.704	12152	3.88643	1.2e-08	hypothetical protein
		BBA_01797	41.0535	574.718	3.80728	2.12e-17	gp133-like protein
		BBA_09555	2.86102	39.7636	3.79684	6.69e-06	hypothetical protein
		BBA_06743	8.44964	114.8	3.76409	2.72e-09	hypothetical protein
		BBA_04798	72.6116	983.328	3.7594	6.36e-18	hypothetical protein
		BBA_08844	1.72376	22.8775	3.7303	0.000281891	eukaryotic aspartyl protease
		BBA_09904	1.76829	23.2697	3.71803	0.000271776	hypothetical protein
		BBA_00798	0.694613	8.99494	3.69483	0.0168232	hypothetical protein
		BBA_06709	207.719	2645.23	3.67068	2.71e-14	carboxylesterase-like protein
		BBA_06708	652.866	8030.36	3.62061	3.72e-09	hypothetical protein
		BBA_04497	0.694613	8.26051	3.57195	0.0322016	retrotransposon protein, putative, Ty1-copia subclass
		BBA_04826	324.383	3779.7	3.5425	7.25e-12	aspartate-tRNA ligase
		BBA_04827	153.982	1779.34	3.5305	6.67e-15	peptide synthetase
		BBA_01901	1682.62	18881.4	3.48818	4.25e-06	RBP protein
		BBA_10232	3.14478	35.2231	3.48549	6.2e-05	hypothetical protein
		BBA_10216	7.41401	80.9642	3.44896	4.54e-07	hypothetical protein
		BBA_04720	242.896	2648.5	3.44676	5.31e-13	hypothetical protein
		BBA_03635	42.7668	441.22	3.36694	7.55e-14	IDI-2 precursor
		BBA_02182	192.58	1968.92	3.35388	3.24e-13	cholinesterase-like protein
		BBA_07373	1.07367	10.6892	3.31552	0.0141215	hypothetical protein
		BBA_05793	5.97401	59.2753	3.31066	8.06e-06	hypothetical protein
		BBA_07958	108.402	1060.47	3.29023	1.81e-14	SWIM zinc finger protein
		BBA_02776	52.934	500.247	3.24037	3.46e-13	choline transport protein
		BBA_02775	728.5	6729.91	3.20759	5.68e-08	Amine oxidase
		BBA_10233	5.60127	51.3545	3.19666	2.87e-05	sexual development transcription factor NsdD
		BBA_05790	96.3443	865.31	3.16695	1.35e-13	hypothetical protein
		BBA_06601	15.6371	136.68	3.12776	8.55e-08	hypothetical protein
		BBA_06742	98.7038	850.274	3.10675	4.55e-13	HET domain-containing protein
		BBA_02789	17.2339	145.567	3.07836	9.12e-08	hypothetical protein
		BBA_04013	135.895	1087.34	3.00024	2.38e-12	glycoside hydrolase family 55
		BBA_09062	7.77409	59.2878	2.93099	5.2e-05	hypothetical protein
		BBA_10215	18.8011	142.751	2.92462	3.9e-07	hypothetical protein
		BBA_00666	89.9872	680.945	2.91975	8.16e-12	hypothetical protein
		BBA_00610	123.326	891.718	2.85411	1.38e-11	myb family transcription factor
		BBA_06565	15.2392	109.297	2.8424	4.64e-06	hypothetical protein
		BBA_06528	404.445	2745.56	2.76309	1.42e-08	very large low complexity protein
		BBA_01983	57.007	384.531	2.75389	1.68e-09	hypothetical protein
		BBA_04032	110.217	743.358	2.75372	1.49e-10	hydrolase, alpha/beta fold family protein
		BBA_04787	2.12196	13.8156	2.70283	0.0260569	GABA permease
		BBA_09033	14072.8	90995.1	2.69288	0.0301502	hypothetical protein
		BBA_01861	641.249	4072.84	2.66708	6.03e-07	hypothetical protein
		BBA_00698	2770.45	17521.7	2.66095	0.000582803	restless-like transposase
		BBA_02127	8.4623	52.9168	2.6446	0.000327918	Pfs, NACHT and Ankyrin domain protein
		BBA_07780	29.0384	179.096	2.6247	1.36e-06	alpha-N-acetylglucosaminidase
		BBA_06740	59.9819	367.283	2.61429	1.34e-08	hypothetical protein
		BBA_00541	441.911	2702.8	2.61263	7.87e-08	phosphatidylserine decarboxylase family protein
		BBA_06056	106.523	644.331	2.59664	1.16e-09	allantoate permease
		BBA_04636	1256.78	7579.71	2.59241	2.55e-05	hypothetical protein
		BBA_01949	411.388	2475.32	2.58905	4.6e-08	hypothetical protein
		BBA_06600	266.381	1600.82	2.58725	5.13e-09	LPS glycosyltransferase, putative
		BBA_02433	66.4178	393.594	2.56706	1.39e-08	putative GTP release factor
		BBA_03578	6.36588	37.0641	2.54159	0.00312289	siderophore iron transporter mirB
		BBA_03110	16.0395	93.162	2.53812	7.52e-05	OPT oligopeptide transporter
		BBA_10169	80.3924	462.154	2.52324	1.1e-08	ATPase protein
		BBA_06474	3388.9	19348.6	2.51334	0.00145104	cucumopine synthase
		BBA_04101	106.218	605.072	2.51008	6.13e-09	3'5'-cyclic nucleotide phosphodiesterase
		BBA_07478	134.014	762.044	2.50749	3.24e-09	Pfs domain protein
		BBA_01456	11.1391	62.6884	2.49256	0.000433182	hypothetical protein
		BBA_09720	173.766	969.575	2.48021	4.51e-09	Cytochrome P450 CYP5293A2
		BBA_02156	664.06	3683.82	2.47182	2.8e-06	sporulation associated protein
		BBA_00459	25.8779	142.686	2.46305	1.36e-05	hypothetical protein
		BBA_07885	6.03752	32.2892	2.41903	0.00353873	hypothetical protein
		BBA_07980	555.671	2947.1	2.40699	1.49e-06	dynamin GTPase
		BBA_03584	40.1396	212.515	2.40447	4.18e-06	ABC transporter
		BBA_03472	103.526	545.69	2.39808	2.27e-08	Ankyrin repeat protein
		BBA_09351	3.53025	18.5455	2.39323	0.0256605	zinc finger protein
		BBA_04084	125.152	650.387	2.37762	2.55e-08	putative aspartic protease
		BBA_09560	34.4803	178.891	2.37524	9.25e-06	GATA zinc finger
		BBA_06750	59.8843	306.078	2.35365	8.26e-07	hypothetical protein
		BBA_00528	1211.94	6164.94	2.34677	9.45e-05	short chain dehydrogenase
		BBA_07782	1425.12	7042.94	2.30509	0.000234607	hypothetical protein
		BBA_10321	232.304	1147.5	2.3044	8.9e-08	Dynamin family protein
		BBA_07206	391.41	1929.57	2.30152	5.03e-07	hypothetical protein
		BBA_03249	19.6268	96.7238	2.30105	0.000214099	hypothetical protein
		BBA_09111	69.3834	340.371	2.29445	2.69e-06	glucose-methanol-choline oxidoreductase
		BBA_09460	743.425	3641.21	2.29216	1.45e-05	SAM dependent carboxyl methyltransferase
		BBA_09565	34.643	168.614	2.28309	3.32e-05	hypothetical protein
		BBA_07783	36.6025	177.986	2.28175	2.45e-05	CFEM domain-containing protein
		BBA_04663	15.5104	75.1856	2.27722	0.000846755	capsular associated protein
		BBA_06726	7.1176	34.4798	2.27629	0.00608368	Cytochrome P450 CYP625A1
		BBA_05303	272.473	1317	2.27306	2.24e-07	subtilase-like protein
		BBA_05155	367.464	1770.41	2.26841	6.72e-07	extracellular aldonolactonase
		BBA_00689	1297.83	6180.09	2.25153	0.000221853	hypothetical protein
		BBA_05622	29.6312	140.653	2.24695	9.41e-05	DSBA-like thioredoxin domain-containing protein
		BBA_10254	4.18033	19.7984	2.2437	0.0315345	hypothetical protein
		BBA_04401	1170.56	5539.48	2.24255	0.000138589	sporulation-specific protein
		BBA_09034	290.333	1373.48	2.24206	5.42e-07	FAD binding domain-containing protein
		BBA_04496	7.6405	36.1305	2.24148	0.00722115	putative sugar transporter
		BBA_02863	118.227	558.988	2.24126	2.5e-07	cyclin domain-containing protein
		BBA_10266	3.53017	16.6808	2.24038	0.0471116	sugar transporter
		BBA_06705	6.94597	32.6175	2.2314	0.00904549	hypothetical protein
		BBA_05597	2452.81	11398.5	2.21634	0.00178134	RBP protein
		BBA_01847	152.967	706.098	2.20665	2.65e-07	hypothetical protein
		BBA_02128	3.56829	16.3139	2.19279	0.0441071	Glycoside hydrolase, family 31
		BBA_06995	41.3315	188.464	2.18898	6.52e-05	aerobactin siderophore biosynthesis protein iucB
		BBA_04409	108.461	491.146	2.17897	7.86e-07	hypothetical protein
		BBA_03615	3.92196	17.6192	2.1675	0.044435	class II aminotransferase/8-amino-7-oxononanoate synthase
		BBA_00426	77.3154	346.201	2.16278	2.82e-06	phospholipase D2
		BBA_08735	639.955	2853.64	2.15676	1.67e-05	tousled-like kinase
		BBA_02653	108.622	483.849	2.15524	1.02e-06	carbon-nitrogen hydrolase
		BBA_09032	4.19299	18.6687	2.15457	0.0422485	hypothetical protein
		BBA_01327	272.075	1207.08	2.14944	1.02e-06	hypothetical protein
		BBA_09459	334.367	1470.41	2.13671	1.89e-06	hypothetical protein
		BBA_09561	513.045	2249.36	2.13236	9.27e-06	F-box domain, Skp2-like
		BBA_08127	471.452	2060.57	2.12786	5.5e-06	hypothetical protein
		BBA_06416	9.52332	41.5292	2.12459	0.00886076	membrane transporter
		BBA_06796	798.442	3473.28	2.12104	5.44e-05	hypothetical protein
		BBA_05908	172.572	747.553	2.11497	9.35e-07	hypothetical protein
		BBA_07503	462.373	1986.77	2.1033	8.37e-06	2-C-methyl-D-erythritol 2,4-cyclodiphosphate synthase
		BBA_08933	259.178	1110.22	2.09883	1.75e-06	hypothetical protein
		BBA_04379	183.3	781.107	2.09131	1.17e-06	conserved proline-rich protein
		BBA_09372	132.034	561.985	2.08962	2.36e-06	major facilitator superfamily transporter
		BBA_06679	345.406	1465.87	2.08539	3.04e-06	hypothetical protein
		BBA_04828	31.3674	132.319	2.07668	0.00034722	vacuolar basic amino acid transporter 1
		BBA_04271	137.379	576.827	2.06997	2.06e-06	pheromone receptor
		BBA_09270	28.2799	118.599	2.06823	0.000618292	subtilisin-like protease PR1G
		BBA_00540	10.9696	45.9396	2.06622	0.0065201	MFS transporter, putative
		BBA_06055	115.864	484.908	2.06528	3.07e-06	dihydroflavonal-4-reductase protein
		BBA_08376	718.05	3003.86	2.06466	6.2e-05	MAC1 interacting protein
		BBA_09448	6.3405	26.5112	2.06393	0.0266448	conserved hypothetical protein
		BBA_09924	223.76	933.699	2.061	1.58e-06	zinc finger protein
		BBA_00688	2086.65	8656.59	2.05261	0.00250404	hypothetical protein
		BBA_04510	7.02862	29.044	2.04692	0.0240036	bZIP transcription factor
		BBA_06566	36.8187	151.718	2.04288	0.000386045	ankyrin repeat protein
		BBA_06996	34.5927	142.296	2.04036	0.000566313	AMP-binding enzyme
		BBA_03179	33.0086	133.874	2.01996	0.000611345	calcium-transporting ATPase
		BBA_02437	11.9545	48.4787	2.0198	0.00852183	hypothetical protein
		BBA_01015	75.9446	307.457	2.01737	1.97e-05	major facilitator superfamily transporter
		BBA_08393	156.195	626.524	2.00402	4.23e-06	FAD binding domain-containing protein
		BBA_04635	10.1925	40.7392	1.9989	0.013764	CAMK kinase
		BBA_05984	223.073	889.107	1.99484	3.74e-06	pH regulatory protein
		BBA_08179	300.422	1194.9	1.99182	7.52e-05	polyketide synthase
		BBA_00120	548.045	2174.66	1.98842	3.5e-05	hypothetical protein
		BBA_04320	278.77	1104.79	1.98663	6.31e-06	hypothetical protein
		BBA_01162	2258.73	8886.98	1.97618	0.00467919	hypothetical protein
		BBA_07074	10.5589	41.5147	1.97517	0.0186664	methyltransferase domain-containing protein
		BBA_01211	425.9	1666.6	1.96832	1.97e-05	hypothetical protein
		BBA_03040	298.103	1140.89	1.93628	1.13e-05	DUF636 domain protein
		BBA_04392	211.666	802.866	1.92337	1.06e-05	lipase/thioesterase
		BBA_05675	612.435	2309.55	1.91498	0.000104448	hypothetical protein
		BBA_06682	12.9582	48.8369	1.91411	0.0136117	hypothetical protein
		BBA_05089	49.442	186.207	1.9131	0.00026689	putative signal peptide-containing protein
		BBA_00084	30.7811	115.608	1.90912	0.00164616	Peptidase M64, IgA
		BBA_07584	56.0534	210.041	1.9058	0.000242611	MAP kinase kinase skh1/pek1
		BBA_09616	1843.29	6894.23	1.90311	0.00330305	SET domain-containing protein 5
		BBA_02301	632.611	2344.77	1.89006	0.000127647	plasma membrane fusion protein PRM1
		BBA_05405	12.6872	46.7182	1.88061	0.0187467	hypothetical protein
		BBA_02122	176.09	647.181	1.87786	1.16e-05	hypothetical protein
		BBA_08501	36.1976	132.857	1.8759	0.00127865	putative SAM-dependent methyltransferase
		BBA_09436	36.7336	134.488	1.87231	0.0014468	zinc finger protein 37 homolog
		BBA_08551	2102.67	7695.37	1.87177	0.00558936	4-hydroxyphenylpyruvate dioxygenase
		BBA_07108	34.3468	125.662	1.8713	0.00183444	hypothetical protein
		BBA_04975	522.622	1902.7	1.86421	8.69e-05	AMP-binding enzyme
		BBA_00520	227.39	826.414	1.8617	2.41e-05	heterokaryon incompatibility protein Het-C
		BBA_09665	26.7062	96.8278	1.85825	0.00434855	hypothetical protein
		BBA_07525	72.9566	263.971	1.85527	0.00016975	glucose/galactose transporter
		BBA_04319	293.845	1054.53	1.84347	3.11e-05	transcriptional regulatory protein pro-1
		BBA_01509	15.0865	53.9713	1.83894	0.0141957	hypothetical protein
		BBA_03579	103.903	367.804	1.8237	0.000126281	putative apoptosis-inducing factor (AIF)-like mitochondrion-associated inducer of death 1
		BBA_09734	590.108	2077.77	1.81598	0.00022529	indigoidine synthase A like protein
		BBA_02793	480.96	1682.89	1.80695	0.000158259	ankyrin repeat domain-containing protein 28
		BBA_08420	83.084	289.803	1.80243	0.000192587	abhydrolase domain-containing protein
		BBA_09169	10.5081	36.6388	1.80187	0.0347282	Hexose transport-related protein, putative
		BBA_03463	375.574	1297.15	1.78818	8.14e-05	acid phosphatase
		BBA_08911	21.067	72.7233	1.78744	0.0105093	heterokaryon incompatibility protein
		BBA_10302	168.869	582.539	1.78645	5.27e-05	polyketide synthase
		BBA_10168	116.41	401.495	1.78616	8.14e-05	geranylgeranyl pyrophosphate synthetase
		BBA_04901	53.6643	184.961	1.78518	0.000819815	hypothetical protein
		BBA_08387	76.6803	262.66	1.77627	0.00027596	aromatic amino acid aminotransferase
		BBA_01578	248.358	850.558	1.77599	5.19e-05	thermoresistant glucokinase family carbohydrate kinase
		BBA_07133	553.875	1889.46	1.77034	0.000264244	hypothetical protein
		BBA_07778	13.0344	44.4347	1.76936	0.0274669	oxidoreductase, 2OG-Fe(II) oxygenase family protein
		BBA_07227	477.047	1624.87	1.76812	0.000153217	malate dehydrogenase
		BBA_03639	2006.07	6796.32	1.76038	0.00871492	Cytochrome P450 CYP625A1
		BBA_04864	304.713	1031.85	1.7597	7.93e-05	WD domain-containing protein
		BBA_09925	75.9008	256.333	1.75583	0.000401043	tetratricopeptide repeat domain protein
		BBA_05859	297.278	1001.98	1.75297	8.11e-05	hypothetical protein
		BBA_03772	565.393	1892.58	1.74303	0.000285035	NADPH oxidase regulator NoxR
		BBA_01281	210.133	697.023	1.7299	8.98e-05	hypothetical protein
		BBA_06475	2000.91	6614.71	1.72502	0.00847781	adenylate-forming enzyme AfeA
		BBA_08235	488.226	1613.38	1.72447	0.000282922	sialidase-like protein
		BBA_04181	449.681	1481.79	1.72037	0.000242611	S1/P1 nuclease
		BBA_07479	83.8399	275.807	1.71795	0.000482293	putative peptidylarginine deiminase
		BBA_01678	12.7507	41.7477	1.71111	0.0370898	ZIP Zinc transporter family protein
		BBA_09119	101.25	330.98	1.70882	0.000484656	phosphoesterase-like protein
		BBA_04631	2034.1	6634.47	1.70559	0.0126731	Cytochrome P450 CYP6004A2
		BBA_03585	27.6909	90.0946	1.70203	0.0132213	UDP-glucoronosyl and UDP-glucosyl transferase family protein
		BBA_01010	1180.97	3823.32	1.69486	0.00330215	lovastatin nonaketide synthase
		BBA_06473	1500.46	4849.16	1.69233	0.00594001	Cytochrome P450 CYP684A2
		BBA_03769	617.433	1994.88	1.69195	0.000499147	CAMK kinase
		BBA_09138	34.2385	110.173	1.68608	0.0070312	hypothetical protein
		BBA_06241	556.312	1787.17	1.68371	0.00046771	hypothetical protein
		BBA_08898	3401.92	10866.6	1.67549	0.031588	Peptidase cysteine/serine, trypsin-like
		BBA_06332	200.999	641.631	1.67456	0.000138589	gamma-glutamyltranspeptidase
		BBA_02951	256.303	816.966	1.67243	0.00017371	hypothetical protein
		BBA_07069	25.2535	80.4261	1.67118	0.0142768	C6 transcription factor
		BBA_09445	704.189	2240.76	1.66995	0.000889208	zinc finger protein
		BBA_02534	474.454	1499.09	1.65975	0.000512538	hypothetical protein
		BBA_09981	538.546	1701.24	1.65944	0.000508834	C2H2 type zinc finger domain-containing protein
		BBA_06741	63.6055	200.925	1.65943	0.00193709	hypothetical protein
		BBA_10143	18.6674	58.9631	1.65929	0.0281456	hypothetical protein
		BBA_06776	1109.05	3498.87	1.65756	0.00267169	hypothetical protein
		BBA_05672	233.818	735.816	1.65396	0.000174347	beta-glucosidase, putative
		BBA_03310	47.0633	147.593	1.64895	0.00431364	hypothetical protein
		BBA_03911	489.688	1534.4	1.64774	0.000496642	pheromone-regulated membrane protein 6
		BBA_06127	628.108	1957.52	1.63994	0.000954334	serine/threonine protein kinase
		BBA_09704	1374.91	4281.45	1.63876	0.00742662	DUF89 domain protein
		BBA_09444	135.29	420.871	1.63733	0.000452811	hypothetical protein
		BBA_00292	113.001	350.442	1.63284	0.000553018	WD domain-containing protein
		BBA_07970	29.2812	90.3969	1.6263	0.0241979	DUF1275 domain protein
		BBA_06751	395.072	1216.57	1.62263	0.000421457	canalicular multispecific organic anion transporter 1
		BBA_07381	261.405	804.509	1.62182	0.000287375	BTB/POZ domain containing protein
		BBA_09614	692.993	2128.7	1.61906	0.00136406	hypothetical protein
		BBA_05860	157.502	482.447	1.615	0.000323496	putative exported protein
		BBA_00913	211.56	644.723	1.60762	0.000306335	hypothetical protein
		BBA_00768	221.663	674.782	1.60605	0.000339966	major facilitator superfamily transporter
		BBA_04770	132.675	403.358	1.60417	0.000712676	methyltransferase domain-containing protein
		BBA_03956	390.798	1180.75	1.59521	0.000549458	sterigmatocystin 8-O-methyltransferase precursor, putative
		BBA_02185	73.6146	222.335	1.59467	0.00150051	phosphatidylserine decarboxylase-like protein
		BBA_09982	154.104	465.04	1.59345	0.000433182	hypothetical protein
		BBA_06472	1123.32	3378.05	1.58842	0.00509481	Cytochrome P450 CYP5099A1
		BBA_05792	2249.24	6745.37	1.58446	0.0251801	isoflavone reductase
		BBA_06057	410.618	1228.99	1.5816	0.00065642	Fungal transcriptional regulatory protein
		BBA_03368	180.748	531.206	1.55529	0.000553018	amino acid permease
		BBA_09142	57.7622	168.717	1.54641	0.00593986	hypothetical protein
		BBA_01247	34.1395	99.0974	1.53741	0.0190544	negative acting factor
		BBA_05338	104.653	303.415	1.53568	0.00205071	SRF-type transcription factor
		BBA_06575	527.449	1525.19	1.53188	0.00136558	hypothetical protein
		BBA_09986	230.066	665.014	1.53134	0.000628544	ketoreductase, putative
		BBA_09118	559.419	1613.32	1.52803	0.00188135	flavonol synthase/flavanone 3-hydroxylase
		BBA_09663	63.1731	180.827	1.51722	0.00664878	ATP synthase F1
		BBA_06552	1144.93	3272.68	1.51521	0.0081424	C6 finger domain protein
		BBA_01515	1200.19	3425.13	1.5129	0.0104932	Cytochrome P450 CYP548A5
		BBA_01415	57.5544	164.017	1.51085	0.00862349	hypothetical protein
		BBA_03638	1702.97	4816.8	1.50002	0.0215701	MFS transporter
		BBA_02891	55.3208	156.384	1.4992	0.0101635	isoleucyl-tRNA synthetase ,cytoplasmic
		BBA_08313	590.043	1667.55	1.49883	0.00251892	phosphoribosylformylglycinamidine synthase
		BBA_04959	527.925	1489.96	1.49686	0.00162973	MedA homolog
		BBA_05603	1878.82	5295.25	1.49487	0.0225368	Catalase-like domain, haem-dependent
		BBA_09379	40.6068	114.218	1.492	0.023191	glycosyl hydrolase
		BBA_04866	799.033	2247.32	1.49188	0.00462903	finger protein AZF1
		BBA_02792	328.026	922.253	1.49135	0.00122936	hypothetical protein
		BBA_03346	30.4311	85.4174	1.48899	0.0335329	hypothetical protein
		BBA_08890	245.847	686.501	1.4815	0.00134662	tRNA synthetase class I
		BBA_08640	207.995	579.272	1.47769	0.00127865	C6 finger domain protein
		BBA_04371	82.3426	228.254	1.47093	0.00553213	MFS multidrug transporter, putative
		BBA_09246	211.028	583.048	1.46618	0.00147871	hypothetical protein
		BBA_06525	1281.2	3530.05	1.4622	0.0136117	oxidoreductase, 2OG-Fe(II) oxygenase family protein
		BBA_06000	469.632	1291.26	1.45918	0.00282115	hypothetical protein
		BBA_08883	68.2379	186.397	1.44973	0.00953305	hypothetical protein
		BBA_08355	291.887	796.41	1.4481	0.00168924	FAD binding domain-containing protein
		BBA_00990	375.905	1025.24	1.44752	0.00181281	HLH transcription factor (Hpa3), putative
		BBA_02938	737.323	2003.75	1.44234	0.00570767	prolyl-tRNA synthetase
		BBA_09387	146.724	397.43	1.43759	0.00237209	key lime pathogenicity protein
		BBA_00299	290.49	786.707	1.43734	0.00164035	hypothetical protein
		BBA_09284	1327.82	3583.46	1.4323	0.017647	IDC1 protein
		BBA_00323	1427.23	3837.15	1.42681	0.019842	inosine-5'-monophosphate dehydrogenase
		BBA_09035	1492.85	4005.74	1.42401	0.0245832	FAD binding domain-containing protein
		BBA_09563	88.0746	236.166	1.42301	0.00739324	hypothetical protein
		BBA_09923	116.473	312.288	1.42288	0.00379221	putative peptidylarginine deiminase
		BBA_07429	67.5691	180.801	1.41997	0.0141508	carboxy-cis,cis-muconate cyclase
		BBA_02089	297.15	791.742	1.41384	0.00250102	protein arginine N-methyltransferase
		BBA_02476	281.665	748.719	1.41045	0.00226429	Sugar transporter family protein
		BBA_09245	1582.19	4199.46	1.40828	0.0309657	hypothetical protein
		BBA_03753	503.328	1325.51	1.39698	0.00469741	glutamate/Leucine/Phenylalanine/Valine dehydrogenase
		BBA_03491	155.668	409.596	1.39573	0.00291841	tousled-like kinase
		BBA_09325	83.2156	218.214	1.39082	0.0112612	choline transport protein
		BBA_06356	192.972	505.3	1.38875	0.00215168	conserved hypothetical protein
		BBA_04978	673.178	1760.2	1.38668	0.00781824	tripeptidyl peptidase precursor
		BBA_01337	187.94	490.357	1.38356	0.00264716	hypothetical protein
		BBA_03885	687.953	1793.31	1.38224	0.0077611	hypothetical protein
		BBA_09238	267.302	694.62	1.37775	0.00293324	hypothetical protein
		BBA_09141	193.088	501.156	1.37601	0.00276148	hypothetical protein
		BBA_00085	76.1906	197.097	1.37122	0.0441071	Orf2-like protein
		BBA_00289	367.757	950.589	1.37007	0.00322677	hypothetical protein
		BBA_01424	155	400.45	1.36935	0.00472997	conserved hypothetical protein
		BBA_08860	133.322	343.307	1.36458	0.00647204	TPR repeat-containing protein
		BBA_07850	155.51	397.899	1.3554	0.00513877	hypothetical protein
		BBA_03782	45.804	116.272	1.34396	0.0429052	putative hydrolase
		BBA_04444	948.212	2405.12	1.34283	0.0137852	conserved hypothetical protein
		BBA_03582	85.831	217.618	1.34223	0.0139834	O-methyltransferase family protein
		BBA_08865	318.062	803.845	1.33761	0.00590151	ABC transporter
		BBA_09281	171.965	433.491	1.33389	0.00530888	hypothetical protein
		BBA_02381	85.3984	215.027	1.33224	0.0141215	putative endochitinase CHI2
		BBA_02435	153.393	385.505	1.32951	0.00666421	peptidase C14
		BBA_08386	342.646	861.087	1.32944	0.00409979	pyruvate decarboxylase
		BBA_04325	53.3299	133.804	1.32711	0.0316989	hypothetical protein
		BBA_03987	962.548	2407.04	1.32233	0.0213647	ATP-binding cassette sub-family F member 2
		BBA_03886	83.4482	208.308	1.31976	0.0186399	hypothetical protein
		BBA_09189	197.61	492.897	1.31863	0.005805	C6 zinc finger protein
		BBA_07781	91.805	228.836	1.31767	0.0163304	F-box and wd40 domain protein
		BBA_05605	210.318	521.317	1.30958	0.00561787	formyl transferase domain-containing protein
		BBA_05452	323.086	797.734	1.30399	0.00557254	T-complex protein 11
		BBA_02991	265.425	655.115	1.30345	0.00591648	short-chain dehydrogenase
		BBA_02799	53.3238	131.404	1.30116	0.041345	hypothetical protein
		BBA_10217	178.713	439.661	1.29875	0.00639955	hypothetical protein
		BBA_04178	177.199	435.783	1.29824	0.00690465	cyclopropane-fatty-acyl-phospholipid synthase
		BBA_09461	1289.66	3165.77	1.29557	0.0308276	methyltransferase-like protein
		BBA_01643	514.452	1258.96	1.29113	0.00812033	hypothetical protein
		BBA_03910	76.4578	186.551	1.28683	0.0260124	oxidoreductase FAD-binding domain-containing protein
		BBA_05406	539.095	1314.14	1.2855	0.0122024	orotidine-5'-monophosphate decarboxylase
		BBA_04196	352.952	856.851	1.27957	0.00920828	Cytochrome P450 CYP504A6
		BBA_09140	270.093	653.996	1.27583	0.0097976	hypothetical protein
		BBA_03037	662.782	1604.58	1.27559	0.01544	lysyl-tRNA synthetase
		BBA_06279	626.565	1516.34	1.27506	0.0141259	glutaminyl-tRNA synthetase
		BBA_07590	84.3654	204.163	1.275	0.0240785	MFS drug efflux transporter, putative
		BBA_07786	82.688	199.48	1.27049	0.0372621	calcium-translocating P-type ATPase
		BBA_01876	946.655	2281.08	1.26881	0.0258719	asparaginyl-tRNA synthetase
		BBA_01677	156.208	375.246	1.26437	0.00979453	D-isomer specific 2-hydroxyacid dehydrogenase
		BBA_03014	221.278	529.414	1.25853	0.0110974	bZIP transcription factor
		BBA_04233	94.0777	224.92	1.25749	0.0228785	hypothetical protein
		BBA_05408	170.11	406.476	1.2567	0.0106017	CCCH zinc finger DNA binding protein
		BBA_07926	575.275	1372.8	1.25479	0.0134914	NADPH oxidase
		BBA_05598	157.275	374.129	1.25025	0.0121239	hypothetical protein
		BBA_04391	203.385	483.684	1.24985	0.00988387	phospholipase/carboxylesterase family protein
		BBA_00770	584.102	1382.08	1.24255	0.0148965	C6 zinc finger domain protein
		BBA_04063	168.126	397.202	1.24033	0.0109158	aspartic proteinase
		BBA_05394	123.212	291.088	1.24031	0.0273642	C4-dicarboxylate transporter/malic acid transporter
		BBA_05021	349.533	825.388	1.23965	0.0132318	L-ornithine 5-monooxygenase
		BBA_07115	193.518	455.185	1.23399	0.0125911	conserved uncharacterized protein
		BBA_01128	662.447	1556.76	1.23267	0.0188896	yippee family protein
		BBA_02001	778.844	1829.17	1.23178	0.0257709	WSC domain-containing protein
		BBA_06123	841.431	1975.8	1.23152	0.0258719	DUF124 domain-containing protein
		BBA_08922	552.332	1295.48	1.22987	0.0141077	glucan 1, 4-alpha-glucosidase
		BBA_00736	109.435	256.3	1.22776	0.0210397	hypothetical protein
		BBA_04044	161.534	377.235	1.22363	0.0188896	choline transporter
		BBA_00236	172.794	403.198	1.22244	0.0137003	hypothetical protein
		BBA_02396	443.208	1034	1.22218	0.0212607	NADPH-dependent FMN reductase
		BBA_10055	939.371	2181.98	1.21587	0.030864	putative hexosaminidase
		BBA_01984	369.429	857.652	1.2151	0.0132318	superoxide dismutase
		BBA_09316	174.053	403.541	1.21319	0.0146796	MFS transporter, putative
		BBA_05092	343.82	794.973	1.20925	0.0126579	SWIRM domain-containing protein
		BBA_08839	99.3036	229.213	1.20677	0.027411	hypothetical protein
		BBA_01944	93.0833	214.83	1.2066	0.0376682	beta-xylosidase
		BBA_03857	94.5615	218.11	1.20573	0.0309657	hypothetical protein
		BBA_08160	134.663	309.744	1.20172	0.0231896	ABC transporter
		BBA_05682	278.882	638.774	1.19565	0.0130395	hypoxanthine guanine phosphoribosyltransferase
		BBA_08552	299.167	685.025	1.1952	0.0134914	hypothetical protein
		BBA_01399	104.93	240.219	1.19493	0.038325	calcium/proton exchanger
		BBA_08294	749.326	1714.3	1.19395	0.0258719	hypothetical protein
		BBA_08875	136.638	312.093	1.19161	0.0256512	ferric reductase like transmembrane component
		BBA_09733	349.919	798.748	1.19072	0.0159238	dehydrogenase/reductase SDR family member 8
		BBA_03541	176.25	402.158	1.19014	0.0166138	putative allantoate permease of the major facilitator superfamily
		BBA_01338	1049.56	2394.58	1.18999	0.0393863	glycosyl hydrolase family 76
		BBA_05507	132.155	300.753	1.18634	0.0221541	hypothetical protein
		BBA_07018	741.345	1685.42	1.18489	0.029226	beta tubulin
		BBA_08040	333.969	751.247	1.16957	0.0153745	PRO41 protein
		BBA_07586	565.333	1269.63	1.16724	0.0242107	RNA polymerase Rpb2
		BBA_01016	282.547	633.947	1.16587	0.01544	Ribonuclease/ribotoxin
		BBA_10170	299.616	671.378	1.16401	0.0153899	RNA interference and gene silencing protein (Qde2)
		BBA_04543	565.383	1266.84	1.16394	0.0242329	methionyl-tRNA synthetase
		BBA_06043	178.101	398.893	1.16331	0.0221541	proteasome subunit alpha type 6
		BBA_05049	337.184	754.942	1.16283	0.0189174	conserved hypothetical protein
		BBA_03908	140.489	313.543	1.15821	0.0306167	endonuclease/Exonuclease/phosphatase protein
		BBA_00378	302.126	672.373	1.15411	0.0186399	amino-acid transporter arg-13
		BBA_06278	905.032	2012.2	1.15274	0.0424336	short-chain dehydrogenase/reductase family protein
		BBA_08057	175.075	388.321	1.14928	0.0224424	6-hydroxy-D-nicotine oxidase
		BBA_04116	482.534	1069.54	1.14829	0.0242107	fork head domain-containing protein
		BBA_04730	158.876	350.552	1.14173	0.0291219	hypothetical protein
		BBA_01186	133.25	293.86	1.14099	0.0347943	hypothetical protein
		BBA_04524	235.489	517.473	1.13583	0.023729	cytoplasmic tRNA 2-thiolation protein 2
		BBA_00667	669.788	1460.76	1.12494	0.0370549	autophagy-related protein 26
		BBA_08191	423.526	923.455	1.12459	0.026912	C6 zinc finger domain-containing protein
		BBA_09390	410.993	895.717	1.12393	0.0289647	threonine synthase
		BBA_05834	136.859	298.252	1.12384	0.0370549	Cytochrome P450 CYP528A4
		BBA_06576	327.344	712.531	1.12215	0.0258719	bZIP transcription factor
		BBA_00769	194.257	422.604	1.12134	0.0254374	hypothetical protein
		BBA_06124	412.724	894.606	1.11608	0.0228785	UTP-ammonia ligase
		BBA_03887	262.296	566.59	1.11111	0.0286048	phosphoglycerate mutase
		BBA_06420	313.777	676.657	1.10869	0.0260569	potential oligopeptide transporter
		BBA_05754	402.261	865.772	1.10586	0.0280575	nitroreductase family protein
		BBA_00370	133.572	287.405	1.10547	0.0407048	IBR finger domain protein
		BBA_05572	548.296	1176.9	1.10197	0.0421581	glycine dehydrogenase
		BBA_08133	714.766	1531.41	1.09931	0.0435839	U-box domain-containing protein
		BBA_03421	157.543	336.993	1.09698	0.0417919	glucose sorbosone dehydrogenase
		BBA_00544	175.857	375.662	1.09503	0.0371068	Major Facilitator Superfamily protein
		BBA_01642	537.173	1146.73	1.09407	0.0320874	hypothetical protein
		BBA_09464	182.949	389.964	1.0919	0.0313873	hypothetical protein
		BBA_08618	205.636	437.883	1.09045	0.033407	hypothetical protein
		BBA_06998	724.861	1543.25	1.09019	0.0440617	ATROPHIN-1 protein
		BBA_07151	327.102	694.535	1.08631	0.029226	asparaginase-like protein
		BBA_01306	332.548	701.901	1.07771	0.031743	PDCD2_C domain-containing protein
		BBA_07700	485.401	1022.99	1.07554	0.0375977	hypothetical protein
		BBA_05347	636.174	1338.58	1.07321	0.0498335	Ncp1-like protein
		BBA_06247	194.684	408.714	1.06996	0.0441406	hypothetical protein
		BBA_08366	546.385	1143.7	1.06572	0.0460909	2-isopropylmalate synthase
		BBA_07848	493.351	1031.34	1.06383	0.0490954	cyanovirin-N protein
		BBA_00591	280.345	585.916	1.06349	0.0355586	mucin-like protein
		BBA_07494	230.914	482.458	1.06305	0.0393863	SPX domain-containing protein
		BBA_08457	173.058	361.305	1.06196	0.0435615	NACHT and WD40 domain protein
		BBA_02358	396.873	824.34	1.05456	0.0388712	IBR domain-containing protein
		BBA_05090	329.236	683.52	1.05386	0.0314394	F-box domain-containing protein
		BBA_09275	554.34	1150.6	1.05354	0.0474362	dual specificity phosphatase
		BBA_01579	494.336	1023.58	1.05006	0.0423218	2-oxoacid dehydrogenase acyltransferase
		BBA_08849	276.982	572.634	1.04782	0.0393325	haloacid dehalogenase-like hydrolase
		BBA_02195	372.76	765.094	1.03739	0.0341916	glucoamylase I precursor
		BBA_07014	319.558	655.393	1.03628	0.0370898	hypothetical protein
		BBA_08871	420.408	862.041	1.03597	0.0468291	phosphoadenosine phosphosulfate reductase
		BBA_10107	369.911	755.375	1.03002	0.0435839	phosphate:H+ symporter
		BBA_08317	341.031	694.547	1.02617	0.0474313	WD domain-containing protein
		BBA_08316	325.736	663.387	1.02615	0.0466268	guanine-nucleotide exchange factor Cdc24
