# Supplementary material for: HapX, an Indispensable bZIP Transcription Factor for Iron Acquisition, Regulates Infection Initiation by Orchestrating Conidial Oleic Acid Homeostasis and Cytomembrane Functionality in Mycopathogen Beauveria bassiana
Source: mSystems. 2020 Oct 13;5(5):e00695-20. doi: 10.1128/mSystems.00695-20 (PMC7567583; doi:10.1128/mSystems.00695-20)
Supplement: DATA SET S2 [file mSystems.00695-20-sd002.xlsx]

## Sheet: Enrich Up
	Data set S2 Enrichment analysis of the up-regulated DEGs associated with conidiation
	FunCat ID	Gene ID(s)	# genes / category	# genes / input	Exact p-value	Adjusted p-value
	01 Metabolism
	01.20 secondary metabolism	BBA_00292 | BBA_00540 | BBA_00544 | BBA_01338 | BBA_01515 | BBA_02127 | BBA_02195 | BBA_02358 | BBA_02775 | BBA_02776 | BBA_02793 | BBA_03578 | BBA_03582 | BBA_03639 | BBA_03909 | BBA_03956 | BBA_04044 | BBA_04196 | BBA_04371 | BBA_04787 | BBA_04825 | BBA_04827 | BBA_04828 | BBA_04975 | BBA_05021 | BBA_05622 | BBA_05834 | BBA_06057 | BBA_06416 | BBA_06473 | BBA_06726 | BBA_06751 | BBA_06995 | BBA…	55 / 789	55 / 421	6.9163e-7	0.00020334
	01.20.17.09 metabolism of alkaloids	BBA_08057 | BBA_08355 | BBA_08387 | BBA_08393 | BBA_09034	5 / 15	5 / 421	0.00013601	0.013329
	12 Protein synthesis
	12.10 aminoacyl-tRNA-synthetases	BBA_01876 | BBA_02891 | BBA_02938 | BBA_03037 | BBA_04543 | BBA_04826 | BBA_06279 | BBA_08890	8 / 45	8 / 421	0.00018231	0.013399
	32 Cell rescue, defense and virulence
	32.05.03 defense related proteins	BBA_02182 | BBA_04827 | BBA_04975 | BBA_05834 | BBA_06709 | BBA_07980 | BBA_09618 | BBA_10170 | BBA_10321	9 / 53	9 / 421	0.0001042	0.013329
