# Supplementary material for: HapX, an Indispensable bZIP Transcription Factor for Iron Acquisition, Regulates Infection Initiation by Orchestrating Conidial Oleic Acid Homeostasis and Cytomembrane Functionality in Mycopathogen Beauveria bassiana
Source: mSystems. 2020 Oct 13;5(5):e00695-20. doi: 10.1128/mSystems.00695-20 (PMC7567583; doi:10.1128/mSystems.00695-20)
Supplement: DATA SET S3 [file mSystems.00695-20-sd003.xlsx]

## Sheet: Enrich DW
	Data set S3 Enrichment analysis of the down-regulated DEGs associated with conidiation
	FunCat ID	Gene ID(s)	# genes / category	# genes / input	Exact p-value	Adjusted p-value
	01 Metabolism
	01.05 C-compound and carbohydrate metabolism	BBA_00193 BBA_00675 BBA_00709 BBA_00728 BBA_00792 BBA_00810 BBA_00934 BBA_00966 BBA_01521 BBA_01993 BBA_02153 BBA_02230 BBA_02516 BBA_02568 BBA_02702 BBA_02720 BBA_02757 BBA_02822 BBA_02927 BBA_02941 BBA_03159 BBA_03185 BBA_03330 BBA_03501 BBA_03660 BBA_03883 BBA_04025 BBA_04089 BBA_04090 BBA_04122 BBA_04294 BBA_04311 BBA_04618 BBA_04627 BBA_04645 BBA_04668 BBA_04696 BBA_04728 BBA_05606 BBA_05858…	81 / 683	81 / 722	1.6161e-10	2.4404e-8
	01.05.03 polysaccharide metabolism	BBA_00046 BBA_00728 BBA_00792 BBA_01392 BBA_02153 BBA_02230 BBA_02941 BBA_03067 BBA_03082 BBA_03660 BBA_05160 BBA_05437 BBA_05858 BBA_05929 BBA_06527 BBA_06671 BBA_06917 BBA_07089 BBA_07146 BBA_07388 BBA_07745 BBA_08370 BBA_08396 BBA_08495 BBA_08621 BBA_09087 BBA_09406 BBA_10115	28 / 174	28 / 722	8.8215e-7	0.000066602
	01.06 lipid, fatty acid and isoprenoid metabolism	BBA_00728 BBA_00965 BBA_01610 BBA_02033 BBA_02068 BBA_02414 BBA_02415 BBA_02428 BBA_02432 BBA_02452 BBA_02543 BBA_02702 BBA_02730 BBA_02920 BBA_03082 BBA_03331 BBA_03501 BBA_03958 BBA_04087 BBA_04122 BBA_04159 BBA_04311 BBA_04502 BBA_04645 BBA_04926 BBA_04927 BBA_05160 BBA_05439 BBA_05606 BBA_05885 BBA_05899 BBA_05900 BBA_05993 BBA_06058 BBA_06267 BBA_06555 BBA_06557 BBA_06700 BBA_06869 BBA_06921…	64 / 564	64 / 722	1.207e-7	0.000012151
	01.20 secondary metabolism	BBA_00193 BBA_00614 BBA_00635 BBA_00673 BBA_00709 BBA_00931 BBA_00934 BBA_00959 BBA_00965 BBA_00966 BBA_01026 BBA_01237 BBA_02373 BBA_02428 BBA_02452 BBA_02632 BBA_02698 BBA_02702 BBA_02765 BBA_03030 BBA_03078 BBA_03477 BBA_03543 BBA_03566 BBA_03662 BBA_03666 BBA_03820 BBA_03824 BBA_03883 BBA_03934 BBA_03950 BBA_03958 BBA_04025 BBA_04122 BBA_04618 BBA_04926 BBA_04927 BBA_05439 BBA_05551 BBA_05553…	92 / 789	92 / 722	1.5084e-11	4.5554e-9
	20 Cellular transport, transport facilitation and transport routes
	20.01.01.07 anion transport	BBA_02114 BBA_02366 BBA_02530 BBA_02815 BBA_03815 BBA_04205 BBA_05449 BBA_05876 BBA_07816	9 / 44	9 / 722	0.00089074	0.044834
	20.01.15 electron transport	BBA_00765 BBA_00965 BBA_01237 BBA_02047 BBA_02414 BBA_02632 BBA_02824 BBA_02927 BBA_03477 BBA_03821 BBA_03934 BBA_04025 BBA_04278 BBA_04311 BBA_04618 BBA_04690 BBA_06533 BBA_06555 BBA_06557 BBA_06758 BBA_07335 BBA_07656 BBA_08158 BBA_08402 BBA_08645 BBA_08661 BBA_08689 BBA_08790 BBA_09012 BBA_09287 BBA_10063	31 / 289	31 / 722	0.0007942	0.044834
