# Supplementary material for: HapX, an Indispensable bZIP Transcription Factor for Iron Acquisition, Regulates Infection Initiation by Orchestrating Conidial Oleic Acid Homeostasis and Cytomembrane Functionality in Mycopathogen Beauveria bassiana
Source: mSystems. 2020 Oct 13;5(5):e00695-20. doi: 10.1128/mSystems.00695-20 (PMC7567583; doi:10.1128/mSystems.00695-20)
Supplement: DATA SET S4 [file mSystems.00695-20-sd004.xlsx]

## Sheet: Lipidomic
	Data set S4 The intensities of ionized phospholipids with unsaturated fatty acids as hydrophobic chains
			Wild type			DBbHapX			DBbOle1
	Phospholipid	CalcMz	Replicate 1	Replicate 2	Replicate 3	Replicate 1	Replicate 2	Replicate 3	Replicate 1	Replicate 2	Replicate 3
	Cationic form
	LPC(18:1)+H+	522.36	23200000	26600000	2.43333e+07	1490000	1800000	1870000	15700000	17200000	18500000
	PC(16:0/18:1)+H+	760.59	1.00333e+08	96700000	111000000	5180000	4790000	3600000	82000000	82200000	85466667
	PC(18:0/18:1)+H+	788.62	2.02667e+07	19700000	22700000	4670000	5690000	5470000	17000000	1.73667e+07	15900000
	PE(16:0/18:1)+H+	718.54	123700000	117000000	1.20233e+08	5150000	1910000	1790000	85700000	86900000	83300000
	PE(18:1/18:2)+H+	742.54	1.51333e+08	141000000	161000000	3730000	1760000	2980000	118000000	134000000	113000000
	Anionic form
	PC(16:0/18:1)+CH3COO-	818.59	120000000	125000000	90100000	5980000	12800000	12600000	99500000	105000000	83600000
	PC(16:0/18:2)+CH3COO-	816.58	502000000	458000000	434000000	539000	385000	767000	425000000	450000000	361000000
	PC(18:1/18:1)+CH3COO-	844.61	204000000	211000000	202000000	15700000	8340000	12400000	224000000	223000000	182000000
	PC(18:1/18:2)+CH3COO-	842.59	954000000	877000000	831000000	2040000	2160000	1550000	861000000	902000000	849000000
	PC(18:2/18:2)+CH3COO-	840.58	1140000000	1030000000	901000000	1680000	1490000	1180000	1150000000	1300000000	935000000
	PE(16:0/18:1)+H-	716.52	319000000	379000000	272000000	1080000	1190000	1310000	262000000	247000000	203000000
	PE(16:0/18:2)+H-	714.51	9140000	9060000	10800000	1120000	1440000	1260000	7610000	8600000	8460000
	PE(18:1/18:2)+H-	740.52	352000000	398000000	288000000	679000	774000	780000	297000000	339000000	248000000
	PE(18:2/18:2)+H-	738.51	386000000	411000000	262000000	110000	254000	225000	367000000	565000000	354000000
	PI(16:0/18:2)+H-	833.52	832000000	790000000	791000000	159000	126000	27300	589000000	735000000	554000000
	PS(16:0/18:2)+H-	758.5	1980000000	1890000000	1850000000	67900	89600	1100000	1630000000	1840000000	1350000000
